# Supplementary material for: Biostatistics mining associated method identifies AKR1B10 enhancing hepatocellular carcinoma cell growth and degenerated by miR-383-5p
Source: Sci Rep. 2018 Jul 23;8:11094. doi: 10.1038/s41598-018-29271-3 (PMC6056456; doi:10.1038/s41598-018-29271-3)
Supplement: Supplementary file 2 — Supplementary Table 2 [file 41598_2018_29271_MOESM2_ESM.xlsx]

## Sheet: Sheet1
node1	node2	node1_string_internal_id	node2_string_internal_id	node1_external_id	node2_external_id	neighborhood_on_chromosome	gene_fusion	phylogenetic_cooccurrence	homology	coexpression	experimentally_determined_interaction	database_annotated	automated_textmining	combined_score
PRKCZ	PARD6A	1856893	1842735	9606.ENSP00000367830	9606.ENSP00000219255	0	0	0	0	0.086	0.918	0.9	0.888	0.999
CDC42	PARD6A	1849707	1842735	9606.ENSP00000314458	9606.ENSP00000219255	0	0	0	0	0.054	0.863	0.9	0.936	0.999
SLIT2	ROBO1	1861570	1861475	9606.ENSP00000422591	9606.ENSP00000420321	0	0	0	0	0.084	0.944	0.9	0.867	0.999
PAK3	PAK1	1854045	1846573	9606.ENSP00000353864	9606.ENSP00000278568	0	0	0.527	0.98	0	0.999	0.9	0.306	0.999
CAMK2B	CAMK2D	1858327	1852245	9606.ENSP00000379098	9606.ENSP00000339740	0	0	0	0.969	0	0.993	0.9	0.599	0.999
CAMK2B	CALM2	1858327	1846243	9606.ENSP00000379098	9606.ENSP00000272298	0	0	0	0	0.053	0.999	0	0.847	0.999
MYD88	TRAF6	1860276	1852047	9606.ENSP00000401399	9606.ENSP00000337853	0	0	0	0	0.053	0.97	0.9	0.833	0.999
APOA1	APOB	1843442	1843345	9606.ENSP00000236850	9606.ENSP00000233242	0	0	0	0	0.764	0.43	0.9	0.955	0.999
SCN10A	SCN5A	1859502	1851095	9606.ENSP00000390600	9606.ENSP00000328968	0	0	0	0.969	0	0.999	0.72	0.758	0.999
MYD88	IRAK4	1860276	1859507	9606.ENSP00000401399	9606.ENSP00000390651	0	0	0	0	0.053	0.879	0.9	0.936	0.999
PPP3CA	PPP3CB	1858236	1858232	9606.ENSP00000378323	9606.ENSP00000378306	0	0	0.527	0.986	0.055	0.99	0.9	0.758	0.999
CAMK2A	CALM2	1858598	1846243	9606.ENSP00000381412	9606.ENSP00000272298	0	0	0	0	0.054	0.994	0	0.881	0.999
FGF12	CALM2	1861024	1846243	9606.ENSP00000413496	9606.ENSP00000272298	0	0	0	0	0.052	0.999	0	0.09	0.999
MAP3K7	TRAF6	1855005	1852047	9606.ENSP00000358335	9606.ENSP00000337853	0	0	0	0	0.054	0.985	0.9	0.526	0.999
CAMK2A	CAMK2B	1858598	1858327	9606.ENSP00000381412	9606.ENSP00000379098	0	0	0	0.971	0.193	0.992	0.9	0.731	0.999
SPTAN1	CALM2	1855744	1846243	9606.ENSP00000361824	9606.ENSP00000272298	0	0	0	0.784	0.054	0.999	0	0.539	0.999
PPP3CA	CALM2	1858236	1846243	9606.ENSP00000378323	9606.ENSP00000272298	0	0	0	0	0.056	0.998	0	0.753	0.999
SCN5A	CALM2	1851095	1846243	9606.ENSP00000328968	9606.ENSP00000272298	0	0	0	0	0.044	0.999	0	0.694	0.999
IKBKB	NFKB1	1861846	1843094	9606.ENSP00000430684	9606.ENSP00000226574	0	0	0	0	0.054	0.922	0.9	0.907	0.999
NOS3	CALM2	1847875	1846243	9606.ENSP00000297494	9606.ENSP00000272298	0	0	0	0	0.05	0.999	0	0.923	0.999
TLR4	TRAF6	1856025	1852047	9606.ENSP00000363089	9606.ENSP00000337853	0	0	0	0	0.079	0.967	0.9	0.783	0.999
CAMK2A	CAMK2D	1858598	1852245	9606.ENSP00000381412	9606.ENSP00000339740	0	0	0.527	0.987	0	0.993	0.9	0.389	0.999
PPP3CB	PPP3CC	1858232	1843552	9606.ENSP00000378306	9606.ENSP00000240139	0	0	0.527	0.985	0.064	0.996	0.9	0.731	0.999
SCN10A	CALM2	1859502	1846243	9606.ENSP00000390600	9606.ENSP00000272298	0	0	0	0	0.044	0.999	0	0.253	0.999
CDC42	PIK3CB	1849707	1847156	9606.ENSP00000314458	9606.ENSP00000289153	0	0	0	0	0.055	0.967	0.8	0.742	0.998
CDC42	PAK1	1849707	1846573	9606.ENSP00000314458	9606.ENSP00000278568	0	0	0	0	0.054	0.784	0.9	0.916	0.998
SCN11A	CALM2	1848973	1846243	9606.ENSP00000307599	9606.ENSP00000272298	0	0	0	0	0.044	0.997	0	0.287	0.998
IL1B	IL1R1	1845335	1843374	9606.ENSP00000263341	9606.ENSP00000233946	0	0	0	0	0	0.869	0.9	0.882	0.998
MYD88	TLR4	1860276	1856025	9606.ENSP00000401399	9606.ENSP00000363089	0	0	0	0.635	0	0.97	0.9	0.976	0.998
TRAF3	TLR4	1858038	1856025	9606.ENSP00000376500	9606.ENSP00000363089	0	0	0	0	0	0.967	0.9	0.442	0.998
IRAK1	TRAF6	1855149	1852047	9606.ENSP00000358997	9606.ENSP00000337853	0	0	0	0	0.052	0.787	0.9	0.928	0.998
PPP3CA	PPP3CC	1858236	1843552	9606.ENSP00000378323	9606.ENSP00000240139	0	0	0.527	0.985	0	0.986	0.9	0.526	0.998
CD289	MYD88	1861300	1860276	9606.ENSP00000417517	9606.ENSP00000401399	0	0	0	0	0	0.516	0.9	0.976	0.998
APOA2	APOA1	1854701	1843442	9606.ENSP00000356969	9606.ENSP00000236850	0	0	0	0	0.858	0.36	0.9	0.823	0.998
SLIT2	ROBO2	1861570	1861287	9606.ENSP00000422591	9606.ENSP00000417335	0	0	0	0	0.084	0.735	0.8	0.946	0.997
CDC42	ARHGAP1	1849707	1849303	9606.ENSP00000314458	9606.ENSP00000310491	0	0	0	0	0.053	0.869	0.9	0.829	0.997
CDC42	ARHGDIA	1849707	1846084	9606.ENSP00000314458	9606.ENSP00000269321	0	0	0	0	0.114	0.715	0.9	0.916	0.997
IRAK1	IL1R1	1855149	1843374	9606.ENSP00000358997	9606.ENSP00000233946	0	0	0	0	0	0.779	0.9	0.891	0.997
SCN10A	SCN8A	1859502	1853061	9606.ENSP00000390600	9606.ENSP00000346534	0	0	0	0.923	0	0.99	0.72	0.715	0.997
APOA1	APOC3	1843442	1843124	9606.ENSP00000236850	9606.ENSP00000227667	0	0	0	0	0.862	0.046	0.9	0.825	0.997
LDLR	APOE	1862854	1844127	9606.ENSP00000454071	9606.ENSP00000252486	0	0	0	0	0	0.36	0.9	0.96	0.997
IL1B	IL1A	1845335	1845334	9606.ENSP00000263341	9606.ENSP00000263339	0	0	0	0	0.572	0	0.9	0.956	0.997
TLR4	MAP3K7	1856025	1855005	9606.ENSP00000363089	9606.ENSP00000358335	0.05	0	0	0	0	0.967	0.9	0.365	0.997
PPP3CB	CALM2	1858232	1846243	9606.ENSP00000378306	9606.ENSP00000272298	0	0	0	0	0.056	0.99	0	0.753	0.997
MYD88	IL1R1	1860276	1843374	9606.ENSP00000401399	9606.ENSP00000233946	0	0	0	0	0	0.78	0.9	0.902	0.997
CAMK2G	CALM2	1850110	1846243	9606.ENSP00000319060	9606.ENSP00000272298	0	0	0	0	0.053	0.904	0	0.976	0.997
SCN8A	SCN5A	1853061	1851095	9606.ENSP00000346534	9606.ENSP00000328968	0	0	0	0.967	0	0.99	0.72	0.666	0.997
MYD88	TLR3	1860276	1847791	9606.ENSP00000401399	9606.ENSP00000296795	0	0	0	0	0	0.676	0.9	0.937	0.997
SCN5A	SCN2A	1851095	1846845	9606.ENSP00000328968	9606.ENSP00000283256	0	0	0	0.97	0.055	0.989	0.72	0.728	0.997
MYD88	MAP3K7	1860276	1855005	9606.ENSP00000401399	9606.ENSP00000358335	0	0	0	0	0	0.97	0.9	0.34	0.997
SCN10A	SCN2A	1859502	1846845	9606.ENSP00000390600	9606.ENSP00000283256	0	0	0	0.961	0.055	0.989	0.72	0.617	0.997
MYD88	IRAK1	1860276	1855149	9606.ENSP00000401399	9606.ENSP00000358997	0	0	0	0	0.046	0.586	0.9	0.944	0.997
CDC42	PAK2	1849707	1849679	9606.ENSP00000314458	9606.ENSP00000314067	0	0	0	0	0.054	0.784	0.9	0.842	0.996
ROBO1	SLIT1	1861475	1845848	9606.ENSP00000420321	9606.ENSP00000266058	0	0	0	0	0.084	0.735	0.9	0.888	0.996
PAK3	CDC42	1854045	1849707	9606.ENSP00000353864	9606.ENSP00000314458	0	0	0	0	0.054	0.774	0.9	0.837	0.996
PAK7	CDC42	1850500	1849707	9606.ENSP00000322957	9606.ENSP00000314458	0	0	0	0	0.054	0.784	0.9	0.849	0.996
SCN10A	SCN11A	1859502	1848973	9606.ENSP00000390600	9606.ENSP00000307599	0	0	0	0.914	0	0.994	0.36	0.819	0.996
SCN2A	SCN3A	1846845	1846844	9606.ENSP00000283256	9606.ENSP00000283254	0	0	0	0.987	0.055	0.982	0.8	0.838	0.996
NOS2	CALM2	1850906	1846243	9606.ENSP00000327251	9606.ENSP00000272298	0	0	0	0	0.05	0.986	0	0.741	0.996
TRAF6	IL1R1	1852047	1843374	9606.ENSP00000337853	9606.ENSP00000233946	0	0	0	0	0	0.774	0.9	0.844	0.996
CAMK2D	CALM2	1852245	1846243	9606.ENSP00000339740	9606.ENSP00000272298	0	0	0	0	0.053	0.99	0	0.674	0.996
APOA2	APOB	1854701	1843345	9606.ENSP00000356969	9606.ENSP00000233242	0	0	0	0	0.752	0.326	0.9	0.824	0.996
IL1R2	IL1B	1851300	1845335	9606.ENSP00000330959	9606.ENSP00000263341	0	0	0	0	0.058	0.866	0.9	0.726	0.996
MYD88	TLR6	1860276	1857458	9606.ENSP00000401399	9606.ENSP00000371376	0	0	0	0	0.054	0.516	0.9	0.934	0.996
SLIT3	ROBO1	1861834	1861475	9606.ENSP00000430333	9606.ENSP00000420321	0	0	0	0	0.084	0.603	0.9	0.901	0.995
CDC42	PAK6	1849707	1844788	9606.ENSP00000314458	9606.ENSP00000260404	0	0	0	0	0.054	0.759	0.9	0.817	0.995
LPA	APOB	1850335	1843345	9606.ENSP00000321334	9606.ENSP00000233242	0	0	0	0	0.181	0	0.9	0.955	0.995
CALM2	PPP3CC	1846243	1843552	9606.ENSP00000272298	9606.ENSP00000240139	0	0	0	0	0.056	0.986	0	0.643	0.995
SCN8A	SCN2A	1853061	1846845	9606.ENSP00000346534	9606.ENSP00000283256	0	0	0	0.981	0.092	0.982	0.72	0.801	0.995
CALM2	CACNA1C	1846243	1845866	9606.ENSP00000272298	9606.ENSP00000266376	0	0	0	0	0.054	0.969	0	0.864	0.995
IL1RN	IL1R1	1844670	1843374	9606.ENSP00000259206	9606.ENSP00000233946	0	0	0	0	0	0.866	0.9	0.663	0.995
LDLR	APOB	1862854	1843345	9606.ENSP00000454071	9606.ENSP00000233242	0	0	0	0	0	0.36	0.9	0.939	0.995
APOE	APOB	1844127	1843345	9606.ENSP00000252486	9606.ENSP00000233242	0	0	0	0	0.095	0.326	0.9	0.931	0.995
SCN2A	CALM2	1846845	1846243	9606.ENSP00000283256	9606.ENSP00000272298	0	0	0	0	0	0.989	0	0.552	0.995
SCN3A	CALM2	1846844	1846243	9606.ENSP00000283254	9606.ENSP00000272298	0	0	0	0	0.053	0.99	0	0.556	0.995
CDC42	WASL	1849707	1842952	9606.ENSP00000314458	9606.ENSP00000223023	0	0	0	0	0	0.375	0.9	0.915	0.994
PAK4	CDC42	1853663	1849707	9606.ENSP00000351049	9606.ENSP00000314458	0	0	0	0	0.054	0.803	0.9	0.729	0.994
CDC42	IQGAP1	1849707	1846003	9606.ENSP00000314458	9606.ENSP00000268182	0	0	0	0	0.053	0.527	0.9	0.899	0.994
MTTP	APOB	1845764	1843345	9606.ENSP00000265517	9606.ENSP00000233242	0	0	0	0	0.417	0.36	0.9	0.88	0.994
APOA2	APOC3	1854701	1843124	9606.ENSP00000356969	9606.ENSP00000227667	0	0	0	0	0.737	0	0.9	0.822	0.994
MYD88	TLR1	1860276	1854260	9606.ENSP00000401399	9606.ENSP00000354932	0	0	0	0	0.053	0.516	0.9	0.889	0.994
MYD88	TLR7	1860276	1857265	9606.ENSP00000401399	9606.ENSP00000370034	0	0	0	0	0.048	0.676	0.9	0.842	0.994
APOB	APOC3	1843345	1843124	9606.ENSP00000233242	9606.ENSP00000227667	0	0	0	0	0.61	0	0.9	0.879	0.994
SRC	PIK3CA	1853652	1845446	9606.ENSP00000350941	9606.ENSP00000263967	0	0	0	0	0.055	0.11	0.9	0.933	0.993
ROBO2	SLIT1	1861287	1845848	9606.ENSP00000417335	9606.ENSP00000266058	0	0	0	0	0.084	0.603	0.8	0.918	0.993
PARD6G	CDC42	1852664	1849707	9606.ENSP00000343144	9606.ENSP00000314458	0	0	0	0	0.054	0.862	0.8	0.785	0.993
MYD88	TLR5	1860276	1852287	9606.ENSP00000401399	9606.ENSP00000340089	0	0	0	0	0	0.676	0.8	0.902	0.993
SCN8A	SCN11A	1853061	1848973	9606.ENSP00000346534	9606.ENSP00000307599	0	0	0	0.904	0	0.99	0.36	0.644	0.993
SCN11A	SCN3A	1848973	1846844	9606.ENSP00000307599	9606.ENSP00000283254	0	0	0	0.909	0	0.99	0.36	0.686	0.993
IRAK4	IL1R1	1859507	1843374	9606.ENSP00000390651	9606.ENSP00000233946	0	0	0	0	0	0.78	0.9	0.718	0.993
MYD88	TLR8	1860276	1842687	9606.ENSP00000401399	9606.ENSP00000218032	0	0	0	0	0.052	0.676	0.9	0.8	0.993
SCN10A	SCN1A	1859502	1848547	9606.ENSP00000390600	9606.ENSP00000303540	0	0	0	0.959	0.055	0.989	0.36	0.697	0.993
SCN5A	SCN1A	1851095	1848547	9606.ENSP00000328968	9606.ENSP00000303540	0	0	0	0.883	0.055	0.989	0.36	0.8	0.993
SCN11A	SCN2A	1848973	1846845	9606.ENSP00000307599	9606.ENSP00000283256	0	0	0	0.908	0.054	0.989	0.36	0.546	0.993
TRAF6	TLR3	1852047	1847791	9606.ENSP00000337853	9606.ENSP00000296795	0	0	0	0	0	0.791	0.9	0.724	0.993
SCN5A	SCN3A	1851095	1846844	9606.ENSP00000328968	9606.ENSP00000283254	0	0	0	0.97	0	0.99	0.36	0.749	0.993
SCN10A	SCN3A	1859502	1846844	9606.ENSP00000390600	9606.ENSP00000283254	0	0	0	0.958	0	0.99	0.36	0.762	0.993
SCN11A	SCN1A	1848973	1848547	9606.ENSP00000307599	9606.ENSP00000303540	0	0	0	0.904	0.054	0.989	0.36	0.663	0.993
MYD88	IRF7	1860276	1851145	9606.ENSP00000401399	9606.ENSP00000329411	0	0	0	0	0.156	0.407	0.9	0.88	0.993
CASP1	IL1B	1860827	1845335	9606.ENSP00000410076	9606.ENSP00000263341	0	0	0	0	0.1	0.396	0.9	0.895	0.993
SCN5A	SCN11A	1851095	1848973	9606.ENSP00000328968	9606.ENSP00000307599	0	0	0	0.92	0	0.99	0.36	0.711	0.993
SRC	CDC42	1853652	1849707	9606.ENSP00000350941	9606.ENSP00000314458	0	0	0	0	0.048	0.17	0.9	0.915	0.992
SCN4A	CALM2	1859929	1846243	9606.ENSP00000396320	9606.ENSP00000272298	0	0	0	0	0	0.982	0	0.597	0.992
IL1B	NFKB1	1845335	1843094	9606.ENSP00000263341	9606.ENSP00000226574	0	0	0	0	0.095	0	0.9	0.919	0.992
IKBKB	TNF	1861846	1860103	9606.ENSP00000430684	9606.ENSP00000398698	0	0	0	0	0.055	0.774	0.9	0.701	0.992
SCN1A	CALM2	1848547	1846243	9606.ENSP00000303540	9606.ENSP00000272298	0	0	0	0	0	0.989	0	0.288	0.992
SCN8A	CALM2	1853061	1846243	9606.ENSP00000346534	9606.ENSP00000272298	0	0	0	0	0.054	0.99	0	0.299	0.992
CDC42	IQGAP2	1849707	1846379	9606.ENSP00000314458	9606.ENSP00000274364	0	0	0	0	0.053	0.527	0.9	0.823	0.991
WAS	CDC42	1856541	1849707	9606.ENSP00000365891	9606.ENSP00000314458	0	0	0	0	0.048	0.36	0.9	0.881	0.991
CDC42	ARHGDIG	1849707	1842750	9606.ENSP00000314458	9606.ENSP00000219409	0	0	0	0	0.114	0.715	0.9	0.712	0.991
COL1A2	COL1A1	1847845	1843064	9606.ENSP00000297268	9606.ENSP00000225964	0	0	0	0.93	0.871	0.36	0.9	0.861	0.991
PARD6B	CDC42	1855517	1849707	9606.ENSP00000360672	9606.ENSP00000314458	0	0	0	0	0.054	0.867	0.8	0.685	0.991
LPL	APOB	1849220	1843345	9606.ENSP00000309757	9606.ENSP00000233242	0	0	0	0	0	0	0.9	0.921	0.991
IL8	NFKB1	1848852	1843094	9606.ENSP00000306512	9606.ENSP00000226574	0	0	0	0	0.066	0	0.9	0.917	0.991
IL6	NFKB1	1844631	1843094	9606.ENSP00000258743	9606.ENSP00000226574	0	0	0	0	0.055	0	0.9	0.918	0.991
APOB	CETP	1843345	1842395	9606.ENSP00000233242	9606.ENSP00000200676	0	0	0	0	0.064	0	0.9	0.92	0.991
MYD88	TLR9	1860276	1854047	9606.ENSP00000401399	9606.ENSP00000353874	0	0	0	0	0	0.675	0	0.976	0.991
CACNA1E	CALM2	1854621	1846243	9606.ENSP00000356545	9606.ENSP00000272298	0	0	0	0	0	0.989	0	0.232	0.991
CALM2	KCNN2	1846243	1845618	9606.ENSP00000272298	9606.ENSP00000264773	0	0	0	0	0	0.987	0	0.371	0.991
LPL	APOE	1849220	1844127	9606.ENSP00000309757	9606.ENSP00000252486	0	0	0	0	0	0	0.9	0.916	0.991
CASP1	IL18	1860827	1846668	9606.ENSP00000410076	9606.ENSP00000280357	0	0	0	0	0.056	0.36	0.9	0.877	0.991
CDC42	TIAM1	1849707	1847040	9606.ENSP00000314458	9606.ENSP00000286827	0	0	0	0	0.051	0.14	0.9	0.894	0.99
COL3A1	COL1A1	1848637	1843064	9606.ENSP00000304408	9606.ENSP00000225964	0	0	0	0.614	0.869	0	0.9	0.823	0.99
VAV1	CDC42	1864873	1849707	9606.ENSP00000472929	9606.ENSP00000314458	0	0	0	0	0.064	0.427	0.9	0.841	0.99
CDC42	PIK3CA	1849707	1845446	9606.ENSP00000314458	9606.ENSP00000263967	0	0	0	0	0.055	0.673	0.9	0.742	0.99
ROBO1	SRGAP1	1861475	1853143	9606.ENSP00000420321	9606.ENSP00000347198	0	0	0	0	0.054	0.343	0.9	0.867	0.99
APOE	APOA1	1844127	1843442	9606.ENSP00000252486	9606.ENSP00000236850	0	0	0	0	0.1	0.173	0.9	0.892	0.99
MYD88	TRAF3	1860276	1858038	9606.ENSP00000401399	9606.ENSP00000376500	0	0	0	0	0	0.969	0	0.705	0.99
EXOC7	CDC42	1851674	1849707	9606.ENSP00000334100	9606.ENSP00000314458	0	0	0	0	0.054	0.535	0.9	0.781	0.989
PIK3CD	CDC42	1856668	1849707	9606.ENSP00000366563	9606.ENSP00000314458	0	0	0	0	0.055	0.808	0.8	0.742	0.989
PRKCZ	PARD6G	1856893	1852664	9606.ENSP00000367830	9606.ENSP00000343144	0	0	0	0	0.086	0.918	0	0.869	0.989
MASP1	FCN2	1847707	1847312	9606.ENSP00000296280	9606.ENSP00000291744	0	0	0	0	0.042	0.446	0.9	0.829	0.989
IL18	IL1B	1846668	1845335	9606.ENSP00000280357	9606.ENSP00000263341	0	0	0	0	0	0	0.9	0.902	0.989
IRAK1	TOLLIP	1855149	1849729	9606.ENSP00000358997	9606.ENSP00000314733	0	0	0	0	0	0.407	0.9	0.841	0.989
TNF	NFKB1	1860103	1843094	9606.ENSP00000398698	9606.ENSP00000226574	0	0	0	0	0.062	0.063	0.8	0.947	0.989
IL1A	IL1R1	1845334	1843374	9606.ENSP00000263339	9606.ENSP00000233946	0	0	0	0	0	0.396	0.9	0.836	0.989
CDC42	ARHGDIB	1849707	1843176	9606.ENSP00000314458	9606.ENSP00000228945	0	0	0	0	0.114	0.687	0.9	0.646	0.988
MAPK9	CDC42	1859420	1849707	9606.ENSP00000389338	9606.ENSP00000314458	0	0	0	0	0.06	0.626	0.9	0.712	0.988
COL3A1	COL1A2	1848637	1847845	9606.ENSP00000304408	9606.ENSP00000297268	0	0	0	0.886	0.875	0	0.9	0.781	0.988
SCN8A	SCN1A	1853061	1848547	9606.ENSP00000346534	9606.ENSP00000303540	0	0	0	0.981	0.055	0.982	0.36	0.837	0.988
CACNA1A	CALM2	1853970	1846243	9606.ENSP00000353362	9606.ENSP00000272298	0	0	0	0	0.054	0.955	0	0.754	0.988
MASP2	MBL2	1858867	1856023	9606.ENSP00000383690	9606.ENSP00000363079	0	0	0	0	0.169	0.325	0.9	0.82	0.988
SCN1A	SCN3A	1848547	1846844	9606.ENSP00000303540	9606.ENSP00000283254	0	0	0	0.985	0.055	0.982	0.36	0.893	0.988
APOF	CETP	1858582	1842395	9606.ENSP00000381250	9606.ENSP00000200676	0	0	0	0	0	0	0.9	0.889	0.988
MYD88	IRAK2	1860276	1844439	9606.ENSP00000401399	9606.ENSP00000256458	0	0	0	0	0	0.447	0.9	0.8	0.988
PIK3CD	SRC	1856668	1853652	9606.ENSP00000366563	9606.ENSP00000350941	0	0	0	0	0.055	0.11	0.8	0.933	0.987
SRC	PIK3CB	1853652	1847156	9606.ENSP00000350941	9606.ENSP00000289153	0	0	0	0	0.055	0.11	0.8	0.933	0.987
APOA1	CETP	1843442	1842395	9606.ENSP00000236850	9606.ENSP00000200676	0	0	0	0	0.054	0.36	0.9	0.823	0.987
IL1B	IL6	1845335	1844631	9606.ENSP00000263341	9606.ENSP00000258743	0	0	0	0	0.403	0	0	0.979	0.987
PRKCZ	CDC42	1856893	1849707	9606.ENSP00000367830	9606.ENSP00000314458	0	0	0	0	0.055	0.4	0.9	0.791	0.986
MAPK9	MAPK8	1859420	1853988	9606.ENSP00000389338	9606.ENSP00000353483	0	0	0.527	0.984	0	0.864	0.9	0.958	0.986
MAPK8	CDC42	1853988	1849707	9606.ENSP00000353483	9606.ENSP00000314458	0	0	0	0	0.06	0.43	0.9	0.776	0.986
SLIT3	ROBO2	1861834	1861287	9606.ENSP00000430333	9606.ENSP00000417335	0	0	0	0	0.084	0.735	0	0.95	0.986
GNA13	GNB1	1860237	1856899	9606.ENSP00000400717	9606.ENSP00000367869	0	0	0	0	0.155	0.598	0.9	0.659	0.986
IRAK4	TRAF6	1859507	1852047	9606.ENSP00000390651	9606.ENSP00000337853	0	0	0	0	0.108	0.374	0.9	0.789	0.986
SCN8A	SCN3A	1853061	1846844	9606.ENSP00000346534	9606.ENSP00000283254	0	0	0	0.98	0.054	0.979	0.36	0.822	0.986
MYO1C	CALM2	1853902	1846243	9606.ENSP00000352834	9606.ENSP00000272298	0	0	0	0	0.053	0.962	0	0.644	0.986
IRAK1	IRF7	1855149	1851145	9606.ENSP00000358997	9606.ENSP00000329411	0	0	0	0	0.055	0.36	0.9	0.799	0.986
MARCKS	CALM2	1854837	1846243	9606.ENSP00000357624	9606.ENSP00000272298	0	0	0	0	0	0.923	0	0.825	0.986
IL8	IL1B	1848852	1845335	9606.ENSP00000306512	9606.ENSP00000263341	0	0	0	0	0.609	0	0	0.964	0.985
IRAK4	TLR4	1859507	1856025	9606.ENSP00000390651	9606.ENSP00000363089	0.05	0	0	0	0.169	0.418	0.9	0.736	0.985
TRAF6	IRF7	1852047	1851145	9606.ENSP00000337853	9606.ENSP00000329411	0	0	0	0	0	0.407	0.9	0.774	0.985
MAP3K7	TLR3	1855005	1847791	9606.ENSP00000358335	9606.ENSP00000296795	0.05	0	0	0	0	0.805	0.9	0.24	0.984
IL8	IL6	1848852	1844631	9606.ENSP00000306512	9606.ENSP00000258743	0	0	0	0	0.437	0	0	0.973	0.984
MBL2	MASP1	1856023	1847707	9606.ENSP00000363079	9606.ENSP00000296280	0	0	0	0	0	0.36	0.9	0.781	0.984
IL1B	IL23A	1845335	1843150	9606.ENSP00000263341	9606.ENSP00000228534	0	0	0	0	0	0	0.9	0.847	0.984
GNA13	ARHGEF12	1860237	1858533	9606.ENSP00000400717	9606.ENSP00000380942	0	0	0	0	0.073	0.397	0.9	0.76	0.984
MYD88	IL1B	1860276	1845335	9606.ENSP00000401399	9606.ENSP00000263341	0	0	0	0	0.06	0	0.9	0.842	0.984
TNF	MAP3K7	1860103	1855005	9606.ENSP00000398698	9606.ENSP00000358335	0	0	0	0	0	0.775	0.9	0.312	0.983
TNF	IL1B	1860103	1845335	9606.ENSP00000398698	9606.ENSP00000263341	0	0	0	0	0.223	0	0	0.979	0.983
IL1RAP	IL1R1	1849734	1843374	9606.ENSP00000314807	9606.ENSP00000233946	0	0	0	0.676	0	0.779	0.9	0.821	0.983
IKBKB	MYD88	1861846	1860276	9606.ENSP00000430684	9606.ENSP00000401399	0	0	0	0	0	0.324	0.9	0.769	0.983
NOS1	CALM2	1852004	1846243	9606.ENSP00000337459	9606.ENSP00000272298	0	0	0	0	0.05	0.936	0	0.743	0.983
PAK3	PAK2	1854045	1849679	9606.ENSP00000353864	9606.ENSP00000314067	0	0	0.527	0.98	0.042	0.828	0.9	0.235	0.982
APOE	APOC3	1844127	1843124	9606.ENSP00000252486	9606.ENSP00000227667	0	0	0	0	0.054	0	0.9	0.827	0.982
MBL2	FCN2	1856023	1847312	9606.ENSP00000363079	9606.ENSP00000291744	0	0	0	0	0.122	0.325	0.9	0.743	0.982
GNA13	GNB2	1860237	1848717	9606.ENSP00000400717	9606.ENSP00000305260	0	0	0	0	0.155	0.598	0.9	0.552	0.982
IRAK4	IRAK1	1859507	1855149	9606.ENSP00000390651	9606.ENSP00000358997	0	0	0	0.768	0	0.78	0.9	0.919	0.982
IL6	IL23A	1844631	1843150	9606.ENSP00000258743	9606.ENSP00000228534	0	0	0	0	0	0	0.9	0.823	0.981
LPL	APOC3	1849220	1843124	9606.ENSP00000309757	9606.ENSP00000227667	0	0	0	0	0	0	0.9	0.824	0.981
TNF	IL6	1860103	1844631	9606.ENSP00000398698	9606.ENSP00000258743	0	0	0	0	0.093	0	0	0.979	0.981
GNA13	GNB4	1860237	1843319	9606.ENSP00000400717	9606.ENSP00000232564	0	0	0	0	0.155	0.598	0.9	0.511	0.981
RYR2	CALM2	1854400	1846243	9606.ENSP00000355533	9606.ENSP00000272298	0	0	0	0	0.073	0.87	0	0.856	0.981
APOA2	APOE	1854701	1844127	9606.ENSP00000356969	9606.ENSP00000252486	0	0	0	0	0	0.326	0.9	0.734	0.98
CAMK2D	CAMK2G	1852245	1850110	9606.ENSP00000339740	9606.ENSP00000319060	0	0	0.527	0.985	0.046	0.807	0.9	0.393	0.98
TRAF6	IRAK2	1852047	1844439	9606.ENSP00000337853	9606.ENSP00000256458	0	0	0	0	0	0.397	0.9	0.702	0.98
GNA13	GNB3	1860237	1843188	9606.ENSP00000400717	9606.ENSP00000229264	0	0	0	0	0.155	0.598	0.9	0.504	0.98
IL1RAP	IL1B	1849734	1845335	9606.ENSP00000314807	9606.ENSP00000263341	0	0	0	0	0.054	0.666	0.9	0.441	0.98
APOBR	APOB	1863130	1843345	9606.ENSP00000457539	9606.ENSP00000233242	0	0	0	0	0	0	0.9	0.81	0.98
LIPC	APOB	1848014	1843345	9606.ENSP00000299022	9606.ENSP00000233242	0	0	0	0	0.198	0.36	0.9	0.658	0.98
CACNA1B	CALM2	1855467	1846243	9606.ENSP00000360406	9606.ENSP00000272298	0	0	0	0	0.054	0.953	0	0.59	0.98
TF	APOB	1859071	1843345	9606.ENSP00000385834	9606.ENSP00000233242	0	0	0	0	0.478	0.36	0.9	0.493	0.98
SRC	TIAM1	1853652	1847040	9606.ENSP00000350941	9606.ENSP00000286827	0	0	0	0	0	0.36	0.9	0.703	0.979
IRAK4	IRAK2	1859507	1844439	9606.ENSP00000390651	9606.ENSP00000256458	0	0	0	0.713	0.051	0.734	0.9	0.866	0.979
RYR2	CACNA1C	1854400	1845866	9606.ENSP00000355533	9606.ENSP00000266376	0	0	0	0	0.094	0.408	0.72	0.878	0.979
MYD88	IL1RAP	1860276	1849734	9606.ENSP00000401399	9606.ENSP00000314807	0	0	0	0	0	0.36	0.9	0.693	0.978
TLR7	IRF7	1857265	1851145	9606.ENSP00000370034	9606.ENSP00000329411	0	0	0	0	0.053	0	0.9	0.791	0.978
LPL	APOA1	1849220	1843442	9606.ENSP00000309757	9606.ENSP00000236850	0	0	0	0	0	0	0.9	0.796	0.978
IL1RAP	TOLLIP	1849734	1849729	9606.ENSP00000314807	9606.ENSP00000314733	0	0	0	0	0	0.376	0.9	0.687	0.978
IRF7	TLR3	1851145	1847791	9606.ENSP00000329411	9606.ENSP00000296795	0	0	0	0	0.055	0	0.9	0.789	0.978
PAK1	ARHGDIA	1846573	1846084	9606.ENSP00000278568	9606.ENSP00000269321	0	0	0	0	0.055	0	0.9	0.779	0.977
IL1R2	IL1A	1851300	1845334	9606.ENSP00000330959	9606.ENSP00000263339	0	0	0	0	0.052	0.598	0.9	0.481	0.977
TLR4	IRAK2	1856025	1844439	9606.ENSP00000363089	9606.ENSP00000256458	0.05	0	0	0	0	0.448	0.9	0.613	0.977
RYR2	CAMK2G	1854400	1850110	9606.ENSP00000355533	9606.ENSP00000319060	0	0	0	0	0.045	0	0.8	0.893	0.977
MASP1	FCN3	1847707	1846180	9606.ENSP00000296280	9606.ENSP00000270879	0	0	0	0	0.042	0.171	0.9	0.743	0.976
CAMK2A	CAMK2G	1858598	1850110	9606.ENSP00000381412	9606.ENSP00000319060	0	0	0.527	0.985	0.054	0.772	0.9	0.501	0.976
ROBO1	SRGAP2	1861475	1847610	9606.ENSP00000420321	9606.ENSP00000295713	0	0	0	0	0.053	0.342	0.9	0.65	0.975
SRC	IQGAP1	1853652	1846003	9606.ENSP00000350941	9606.ENSP00000268182	0	0	0	0	0.058	0.36	0.9	0.625	0.974
IRAK2	IL1R1	1844439	1843374	9606.ENSP00000256458	9606.ENSP00000233946	0	0	0	0	0	0.364	0.9	0.63	0.974
IKBKB	TRAF6	1861846	1852047	9606.ENSP00000430684	9606.ENSP00000337853	0	0	0	0	0.092	0.398	0.9	0.584	0.974
GNA13	ADRA1A	1860237	1857247	9606.ENSP00000400717	9606.ENSP00000369960	0	0	0	0	0	0.17	0.9	0.721	0.974
MYD88	NFKB1	1860276	1843094	9606.ENSP00000401399	9606.ENSP00000226574	0	0	0	0	0.054	0	0.9	0.739	0.973
TOLLIP	IL1R1	1849729	1843374	9606.ENSP00000314733	9606.ENSP00000233946	0	0	0	0	0	0.404	0.9	0.577	0.972
IRAK4	TLR7	1859507	1857265	9606.ENSP00000390651	9606.ENSP00000370034	0.05	0	0	0	0	0.173	0.9	0.688	0.972
CD289	TRAF6	1861300	1852047	9606.ENSP00000417517	9606.ENSP00000337853	0	0	0	0	0.049	0.101	0.9	0.712	0.972
TLR7	IRAK1	1857265	1855149	9606.ENSP00000370034	9606.ENSP00000358997	0.05	0	0	0	0	0.173	0.9	0.688	0.972
MTTP	APOA1	1845764	1843442	9606.ENSP00000265517	9606.ENSP00000236850	0	0	0	0	0.435	0	0.9	0.541	0.971
IL1A	IL1RN	1845334	1844670	9606.ENSP00000263339	9606.ENSP00000259206	0	0	0	0	0.065	0	0.9	0.716	0.971
ROBO1	SRGAP3	1861475	1857749	9606.ENSP00000420321	9606.ENSP00000373347	0	0	0	0	0.053	0.118	0.9	0.684	0.97
TNF	IL8	1860103	1848852	9606.ENSP00000398698	9606.ENSP00000306512	0	0	0	0	0.053	0	0	0.969	0.97
IRAK4	TLR1	1859507	1854260	9606.ENSP00000390651	9606.ENSP00000354932	0.05	0	0	0	0.214	0.173	0.9	0.591	0.97
TLR4	TOLLIP	1856025	1849729	9606.ENSP00000363089	9606.ENSP00000314733	0	0	0	0	0	0.36	0.9	0.578	0.97
TRAF3	TLR3	1858038	1847791	9606.ENSP00000376500	9606.ENSP00000296795	0	0	0	0	0	0.398	0.9	0.548	0.97
IRAK4	TLR8	1859507	1842687	9606.ENSP00000390651	9606.ENSP00000218032	0.05	0	0	0	0.139	0.173	0.9	0.634	0.97
IRAK4	IRF7	1859507	1851145	9606.ENSP00000390651	9606.ENSP00000329411	0	0	0	0	0.053	0	0.9	0.698	0.969
LDLR	APOA1	1862854	1843442	9606.ENSP00000454071	9606.ENSP00000236850	0	0	0	0	0	0	0.9	0.711	0.969
ARHGEF12	ADRA1A	1858533	1857247	9606.ENSP00000380942	9606.ENSP00000369960	0	0	0	0	0	0	0.9	0.7	0.968
TLR6	TRAF6	1857458	1852047	9606.ENSP00000371376	9606.ENSP00000337853	0	0	0	0	0.072	0.101	0.9	0.665	0.968
TIAM1	PARD6A	1847040	1842735	9606.ENSP00000286827	9606.ENSP00000219255	0	0	0	0	0	0	0.9	0.689	0.967
IL1RAP	IRAK2	1849734	1844439	9606.ENSP00000314807	9606.ENSP00000256458	0	0	0	0	0	0.044	0.9	0.684	0.967
IRAK1	NFKB1	1855149	1843094	9606.ENSP00000358997	9606.ENSP00000226574	0.048	0	0	0	0.054	0.17	0.9	0.628	0.967
SRGAP1	CDC42	1853143	1849707	9606.ENSP00000347198	9606.ENSP00000314458	0	0	0	0	0.053	0.495	0.9	0.387	0.966
TRAF6	TOLLIP	1852047	1849729	9606.ENSP00000337853	9606.ENSP00000314733	0	0	0	0	0	0.326	0.9	0.536	0.966
TLR7	TRAF6	1857265	1852047	9606.ENSP00000370034	9606.ENSP00000337853	0	0	0	0	0	0.101	0.9	0.661	0.966
SCN4A	SCN5A	1859929	1851095	9606.ENSP00000396320	9606.ENSP00000328968	0	0	0	0.946	0.054	0.945	0.36	0.838	0.965
CASP1	IL1A	1860827	1845334	9606.ENSP00000410076	9606.ENSP00000263339	0	0	0	0	0.048	0.36	0.9	0.505	0.965
SCN4A	SCN10A	1859929	1859502	9606.ENSP00000396320	9606.ENSP00000390600	0	0	0	0.93	0.054	0.945	0.36	0.693	0.965
SCN4A	SCN3A	1859929	1846844	9606.ENSP00000396320	9606.ENSP00000283254	0	0	0	0.951	0.054	0.945	0.36	0.837	0.965
IRAK1	TLR8	1855149	1842687	9606.ENSP00000358997	9606.ENSP00000218032	0.05	0	0	0	0	0.173	0.9	0.615	0.965
SCN4A	SCN8A	1859929	1853061	9606.ENSP00000396320	9606.ENSP00000346534	0	0	0	0.95	0.054	0.945	0.36	0.731	0.965
TRAF6	NFKB1	1852047	1843094	9606.ENSP00000337853	9606.ENSP00000226574	0	0	0	0	0.053	0	0.9	0.663	0.965
SCN4A	SCN11A	1859929	1848973	9606.ENSP00000396320	9606.ENSP00000307599	0	0	0	0.945	0.054	0.945	0.36	0.612	0.965
CAMK2B	CAMK2G	1858327	1850110	9606.ENSP00000379098	9606.ENSP00000319060	0	0	0	0.967	0	0.667	0.9	0.424	0.965
ROBO1	CDC42	1861475	1849707	9606.ENSP00000420321	9606.ENSP00000314458	0	0	0	0	0	0.119	0.9	0.63	0.964
TOLLIP	IRAK2	1849729	1844439	9606.ENSP00000314733	9606.ENSP00000256458	0	0	0	0	0	0.375	0.9	0.481	0.964
APOA2	LPL	1854701	1849220	9606.ENSP00000356969	9606.ENSP00000309757	0	0	0	0	0	0	0.9	0.664	0.964
TRAF6	IL1RAP	1852047	1849734	9606.ENSP00000337853	9606.ENSP00000314807	0	0	0	0	0.106	0.36	0.9	0.446	0.964
TLR4	IRF7	1856025	1851145	9606.ENSP00000363089	9606.ENSP00000329411	0	0	0	0	0	0	0.9	0.658	0.964
VAV1	PIK3CD	1864873	1856668	9606.ENSP00000472929	9606.ENSP00000366563	0	0	0	0	0.18	0	0.9	0.591	0.963
PRKCZ	PARD6B	1856893	1855517	9606.ENSP00000367830	9606.ENSP00000360672	0	0	0	0	0.086	0.863	0	0.734	0.963
IL18	IL1A	1846668	1845334	9606.ENSP00000280357	9606.ENSP00000263339	0	0	0	0	0	0	0.9	0.65	0.963
IRF7	TLR8	1851145	1842687	9606.ENSP00000329411	9606.ENSP00000218032	0	0	0	0	0.048	0	0.9	0.649	0.963
IRAK1	IRAK2	1855149	1844439	9606.ENSP00000358997	9606.ENSP00000256458	0	0	0	0.739	0	0.549	0.9	0.866	0.963
VAV1	PIK3CA	1864873	1845446	9606.ENSP00000472929	9606.ENSP00000263967	0	0	0	0	0.158	0	0.9	0.59	0.962
IL1R2	IL1RN	1851300	1844670	9606.ENSP00000330959	9606.ENSP00000259206	0	0	0	0	0.055	0.36	0.9	0.446	0.962
TLR4	NFKB1	1856025	1843094	9606.ENSP00000363089	9606.ENSP00000226574	0	0	0	0	0	0.12	0.8	0.802	0.962
MYD88	TOLLIP	1860276	1849729	9606.ENSP00000401399	9606.ENSP00000314733	0	0	0	0	0	0	0.9	0.644	0.962
IL1A	NFKB1	1845334	1843094	9606.ENSP00000263339	9606.ENSP00000226574	0	0	0	0	0.073	0	0.9	0.63	0.962
PAK4	PAK6	1853663	1844788	9606.ENSP00000351049	9606.ENSP00000260404	0	0	0	0.923	0	0.604	0.9	0.725	0.961
LDLR	APOC3	1862854	1843124	9606.ENSP00000454071	9606.ENSP00000227667	0	0	0	0	0	0	0.9	0.629	0.961
MBL2	FCN3	1856023	1846180	9606.ENSP00000363079	9606.ENSP00000270879	0	0	0	0	0.048	0	0.9	0.63	0.961
AKR1B10	ALDH3A2	1853869	1852975	9606.ENSP00000352584	9606.ENSP00000345774	0	0	0	0	0.086	0	0.941	0.323	0.96
VAV1	PIK3CB	1864873	1847156	9606.ENSP00000472929	9606.ENSP00000289153	0	0	0	0	0.117	0	0.9	0.591	0.96
PAK4	PAK7	1853663	1850500	9606.ENSP00000351049	9606.ENSP00000322957	0	0	0	0.942	0	0.604	0.9	0.733	0.96
TRAF6	TLR8	1852047	1842687	9606.ENSP00000337853	9606.ENSP00000218032	0	0	0	0	0.07	0.101	0.9	0.577	0.96
IRAK1	IL1A	1855149	1845334	9606.ENSP00000358997	9606.ENSP00000263339	0	0	0	0	0	0	0.9	0.619	0.96
IRAK4	TOLLIP	1859507	1849729	9606.ENSP00000390651	9606.ENSP00000314733	0	0	0	0	0	0.1	0.9	0.58	0.958
IL1RAP	IL1A	1849734	1845334	9606.ENSP00000314807	9606.ENSP00000263339	0	0	0	0	0	0.36	0.9	0.41	0.958
PRKCZ	SRC	1856893	1853652	9606.ENSP00000367830	9606.ENSP00000350941	0	0	0	0	0.046	0.368	0.9	0.376	0.957
TLR4	IL6	1856025	1844631	9606.ENSP00000363089	9606.ENSP00000258743	0	0	0	0	0.053	0	0	0.956	0.957
IKBKB	TLR4	1861846	1856025	9606.ENSP00000430684	9606.ENSP00000363089	0	0	0	0	0.084	0	0.9	0.577	0.957
MAP3K7	NFKB1	1855005	1843094	9606.ENSP00000358335	9606.ENSP00000226574	0.048	0	0	0	0.054	0.17	0.9	0.512	0.956
LIPC	APOE	1848014	1844127	9606.ENSP00000299022	9606.ENSP00000252486	0	0	0	0	0.054	0	0.9	0.575	0.956
SRGAP3	CDC42	1857749	1849707	9606.ENSP00000373347	9606.ENSP00000314458	0	0	0	0	0.053	0.323	0.9	0.387	0.955
SRC	PAK2	1853652	1849679	9606.ENSP00000350941	9606.ENSP00000314067	0	0	0.387	0.629	0.067	0.428	0.9	0.345	0.955
IL18	NFKB1	1846668	1843094	9606.ENSP00000280357	9606.ENSP00000226574	0	0	0	0	0	0	0.9	0.576	0.955
TLR7	IRAK2	1857265	1844439	9606.ENSP00000370034	9606.ENSP00000256458	0.05	0	0	0	0.049	0.173	0.9	0.497	0.955
TRAF3	IRF7	1858038	1851145	9606.ENSP00000376500	9606.ENSP00000329411	0	0	0	0	0	0	0.9	0.577	0.955
COL15A1	COL3A1	1856217	1848637	9606.ENSP00000364140	9606.ENSP00000304408	0	0	0	0	0.252	0	0.9	0.442	0.954
TLR1	IRAK2	1854260	1844439	9606.ENSP00000354932	9606.ENSP00000256458	0.05	0	0	0	0	0.173	0.9	0.49	0.954
CAMK2B	PPP3CA	1858327	1858236	9606.ENSP00000379098	9606.ENSP00000378323	0	0	0	0	0.1	0	0.9	0.535	0.954
IRAK1	IL1B	1855149	1845335	9606.ENSP00000358997	9606.ENSP00000263341	0	0	0	0	0	0.061	0.9	0.541	0.953
IRAK1	IL1RAP	1855149	1849734	9606.ENSP00000358997	9606.ENSP00000314807	0	0	0	0	0.05	0.779	0	0.795	0.953
IKBKB	MAP3K7	1861846	1855005	9606.ENSP00000430684	9606.ENSP00000358335	0	0	0	0.627	0.084	0.364	0.9	0.699	0.952
TNF	TRAF3	1860103	1858038	9606.ENSP00000398698	9606.ENSP00000376500	0	0	0	0	0.07	0	0.9	0.533	0.952
CAMK2B	PPP3CB	1858327	1858232	9606.ENSP00000379098	9606.ENSP00000378306	0	0	0	0	0.1	0	0.9	0.517	0.952
IRAK2	TLR8	1844439	1842687	9606.ENSP00000256458	9606.ENSP00000218032	0.05	0	0	0	0.049	0.173	0.9	0.461	0.952
ALDH7A1	AKR1B10	1859243	1853869	9606.ENSP00000387123	9606.ENSP00000352584	0	0	0	0	0.072	0	0.941	0.182	0.951
PRKCZ	TIAM1	1856893	1847040	9606.ENSP00000367830	9606.ENSP00000286827	0	0	0	0	0	0.326	0.9	0.338	0.951
SCN4A	SCN2A	1859929	1846845	9606.ENSP00000396320	9606.ENSP00000283256	0	0	0	0.955	0	0.924	0.36	0.782	0.951
CAMK2B	PPP3CC	1858327	1843552	9606.ENSP00000379098	9606.ENSP00000240139	0	0	0	0	0.1	0	0.9	0.504	0.951
SCN4A	SCN1A	1859929	1848547	9606.ENSP00000396320	9606.ENSP00000303540	0	0	0	0.953	0	0.924	0.36	0.822	0.951
MAPK8	SRC	1853988	1853652	9606.ENSP00000353483	9606.ENSP00000350941	0	0	0.361	0.627	0.055	0.171	0.9	0.919	0.95
SLIT2	CDC42	1861570	1849707	9606.ENSP00000422591	9606.ENSP00000314458	0.057	0	0	0	0	0.147	0.9	0.454	0.95
IL1R1	NFKB1	1843374	1843094	9606.ENSP00000233946	9606.ENSP00000226574	0	0	0	0	0	0	0.9	0.522	0.95
IKBKB	TLR6	1861846	1857458	9606.ENSP00000430684	9606.ENSP00000371376	0	0	0	0	0.093	0	0.9	0.495	0.95
TRAF6	IL1B	1852047	1845335	9606.ENSP00000337853	9606.ENSP00000263341	0	0	0	0	0	0	0.9	0.529	0.95
IKBKB	TLR1	1861846	1854260	9606.ENSP00000430684	9606.ENSP00000354932	0	0	0	0	0.105	0	0.9	0.482	0.949
IL1A	IL6	1845334	1844631	9606.ENSP00000263339	9606.ENSP00000258743	0	0	0	0	0.284	0	0	0.931	0.949
PARD6B	PARD6A	1855517	1842735	9606.ENSP00000360672	9606.ENSP00000219255	0	0	0	0.949	0.049	0.493	0.9	0.447	0.948
LDLR	TF	1862854	1859071	9606.ENSP00000454071	9606.ENSP00000385834	0	0	0	0	0	0	0.9	0.503	0.948
EXOC7	IQGAP1	1851674	1846003	9606.ENSP00000334100	9606.ENSP00000268182	0	0	0	0	0.072	0	0.9	0.482	0.947
MYD88	IL1A	1860276	1845334	9606.ENSP00000401399	9606.ENSP00000263339	0	0	0	0	0	0	0.9	0.497	0.947
CDC42	SRGAP2	1849707	1847610	9606.ENSP00000314458	9606.ENSP00000295713	0	0	0	0	0.053	0.323	0.9	0.263	0.946
IKBKB	IRAK1	1861846	1855149	9606.ENSP00000430684	9606.ENSP00000358997	0	0	0	0.615	0.055	0.364	0.9	0.49	0.946
CAMK2G	CACNA1C	1850110	1845866	9606.ENSP00000319060	9606.ENSP00000266376	0	0	0	0	0.053	0	0.8	0.739	0.946
IRAK1	MAP3K7	1855149	1855005	9606.ENSP00000358997	9606.ENSP00000358335	0	0	0	0.623	0.046	0.403	0.9	0.349	0.945
NOS2	IL18	1850906	1846668	9606.ENSP00000327251	9606.ENSP00000280357	0	0	0	0	0	0	0.9	0.478	0.945
LDLR	LIPC	1862854	1848014	9606.ENSP00000454071	9606.ENSP00000299022	0	0	0	0	0	0	0.9	0.479	0.945
LPA	APOA1	1850335	1843442	9606.ENSP00000321334	9606.ENSP00000236850	0	0	0	0	0.174	0	0	0.935	0.944
APOF	APOB	1858582	1843345	9606.ENSP00000381250	9606.ENSP00000233242	0	0	0	0	0.178	0	0.9	0.364	0.943
TLR4	IRAK1	1856025	1855149	9606.ENSP00000363089	9606.ENSP00000358997	0.05	0	0	0	0	0.448	0	0.9	0.943
PRKCZ	PIK3CB	1856893	1847156	9606.ENSP00000367830	9606.ENSP00000289153	0	0	0	0	0.053	0	0.9	0.438	0.942
SPTAN1	SCN1A	1855744	1848547	9606.ENSP00000361824	9606.ENSP00000303540	0	0	0	0	0.051	0.052	0.9	0.434	0.942
SCN10A	SPTAN1	1859502	1855744	9606.ENSP00000390600	9606.ENSP00000361824	0	0	0	0	0.055	0	0.9	0.443	0.942
VAV1	PAK1	1864873	1846573	9606.ENSP00000472929	9606.ENSP00000278568	0	0	0	0	0.139	0	0.9	0.378	0.941
PRKCZ	PIK3CA	1856893	1845446	9606.ENSP00000367830	9606.ENSP00000263967	0	0	0	0	0.053	0	0.9	0.436	0.941
IL23A	NFKB1	1843150	1843094	9606.ENSP00000228534	9606.ENSP00000226574	0	0	0	0	0	0	0.9	0.442	0.941
TLR6	TLR4	1857458	1856025	9606.ENSP00000371376	9606.ENSP00000363089	0	0	0	0.633	0.155	0	0.9	0.918	0.941
LDLR	APOA2	1862854	1854701	9606.ENSP00000454071	9606.ENSP00000356969	0	0	0	0	0	0	0.9	0.443	0.941
VAV1	PAK2	1864873	1849679	9606.ENSP00000472929	9606.ENSP00000314067	0	0	0	0	0.189	0	0.9	0.318	0.94
COL15A1	COL1A2	1856217	1847845	9606.ENSP00000364140	9606.ENSP00000297268	0	0	0	0.613	0.332	0	0.9	0.382	0.94
APOA2	MTTP	1854701	1845764	9606.ENSP00000356969	9606.ENSP00000265517	0	0	0	0	0.182	0	0.9	0.33	0.94
IL1B	IL1RN	1845335	1844670	9606.ENSP00000263341	9606.ENSP00000259206	0	0	0	0.693	0.215	0	0.9	0.894	0.94
IRAK4	IL1B	1859507	1845335	9606.ENSP00000390651	9606.ENSP00000263341	0	0	0	0	0	0.061	0.9	0.411	0.939
TNF	TLR4	1860103	1856025	9606.ENSP00000398698	9606.ENSP00000363089	0	0	0	0	0	0	0	0.939	0.939
PIK3CB	TIAM1	1847156	1847040	9606.ENSP00000289153	9606.ENSP00000286827	0	0	0	0	0.086	0	0.9	0.382	0.938
SRC	PARD6A	1853652	1842735	9606.ENSP00000350941	9606.ENSP00000219255	0	0	0	0	0.066	0	0.9	0.394	0.938
RYR2	CAMK2D	1854400	1852245	9606.ENSP00000355533	9606.ENSP00000339740	0	0	0	0	0	0.36	0.8	0.56	0.938
IL1RAP	IL1RN	1849734	1844670	9606.ENSP00000314807	9606.ENSP00000259206	0	0	0	0	0	0	0.9	0.408	0.938
MYD88	IL1RN	1860276	1844670	9606.ENSP00000401399	9606.ENSP00000259206	0	0	0	0	0.054	0	0.9	0.4	0.938
SPTAN1	SCN2A	1855744	1846845	9606.ENSP00000361824	9606.ENSP00000283256	0	0	0	0	0.054	0.052	0.9	0.394	0.938
GNB1	CACNA1A	1856899	1853970	9606.ENSP00000367869	9606.ENSP00000353362	0	0	0	0	0.055	0.376	0.9	0.075	0.938
SRC	PAK1	1853652	1846573	9606.ENSP00000350941	9606.ENSP00000278568	0	0	0.382	0.626	0.067	0.144	0.9	0.492	0.937
IKBKB	TLR3	1861846	1847791	9606.ENSP00000430684	9606.ENSP00000296795	0	0	0	0	0	0	0.9	0.405	0.937
TRAF6	IL1A	1852047	1845334	9606.ENSP00000337853	9606.ENSP00000263339	0	0	0	0	0	0	0.9	0.39	0.936
APOA2	LPA	1854701	1850335	9606.ENSP00000356969	9606.ENSP00000321334	0	0	0	0	0.211	0	0	0.923	0.936
ADRA1A	GNB3	1857247	1843188	9606.ENSP00000369960	9606.ENSP00000229264	0	0	0	0	0	0.164	0.9	0.305	0.936
NOS2	IL23A	1850906	1843150	9606.ENSP00000327251	9606.ENSP00000228534	0	0	0	0	0.056	0	0.9	0.364	0.934
TLR7	TLR3	1857265	1847791	9606.ENSP00000370034	9606.ENSP00000296795	0	0	0	0.645	0.054	0	0.9	0.944	0.934
TLR4	TLR3	1856025	1847791	9606.ENSP00000363089	9606.ENSP00000296795	0	0	0	0.637	0	0	0.9	0.952	0.934
MASP2	MASP1	1858867	1847707	9606.ENSP00000383690	9606.ENSP00000296280	0	0	0	0.934	0.053	0.325	0.9	0.882	0.934
CASP1	IL1R2	1860827	1851300	9606.ENSP00000410076	9606.ENSP00000330959	0	0	0	0	0.054	0	0.9	0.366	0.934
CAMK2G	NOS3	1850110	1847875	9606.ENSP00000319060	9606.ENSP00000297494	0	0	0	0	0	0	0.8	0.68	0.933
TLR3	TLR8	1847791	1842687	9606.ENSP00000296795	9606.ENSP00000218032	0	0	0	0.642	0.054	0	0.9	0.907	0.933
IL1B	IRAK2	1845335	1844439	9606.ENSP00000263341	9606.ENSP00000256458	0	0	0	0	0.051	0.061	0.9	0.343	0.933
TLR7	TLR8	1857265	1842687	9606.ENSP00000370034	9606.ENSP00000218032	0	0	0	0.914	0.299	0	0.9	0.922	0.932
PARD6B	PARD6G	1855517	1852664	9606.ENSP00000360672	9606.ENSP00000343144	0	0	0	0.956	0	0.324	0.9	0.66	0.931
PPP3CA	NOS1	1858236	1852004	9606.ENSP00000378323	9606.ENSP00000337459	0	0	0	0	0.049	0.071	0.9	0.314	0.931
PAK4	SRC	1853663	1853652	9606.ENSP00000351049	9606.ENSP00000350941	0	0	0.276	0.626	0.056	0.144	0.9	0.374	0.93
WAS	WASL	1856541	1842952	9606.ENSP00000365891	9606.ENSP00000223023	0	0	0	0.626	0	0	0.9	0.823	0.93
PAK2	PAK1	1849679	1846573	9606.ENSP00000314067	9606.ENSP00000278568	0	0	0.527	0.979	0.131	0.245	0.9	0.551	0.93
SCN5A	CAMK2G	1851095	1850110	9606.ENSP00000328968	9606.ENSP00000319060	0	0	0	0	0.054	0	0.8	0.659	0.93
GNB1	CACNA1C	1856899	1845866	9606.ENSP00000367869	9606.ENSP00000266376	0	0	0	0	0.055	0.303	0.9	0.075	0.93
SPTAN1	SCN3A	1855744	1846844	9606.ENSP00000361824	9606.ENSP00000283254	0	0	0	0	0.055	0	0.9	0.31	0.929
TLR6	TLR1	1857458	1854260	9606.ENSP00000371376	9606.ENSP00000354932	0	0	0	0.978	0.31	0	0.9	0.884	0.929
SLIT2	SRGAP1	1861570	1853143	9606.ENSP00000422591	9606.ENSP00000347198	0	0	0	0	0.053	0	0.9	0.307	0.928
PAK3	SRC	1854045	1853652	9606.ENSP00000353864	9606.ENSP00000350941	0	0	0.357	0.626	0.067	0.144	0.9	0.158	0.927
MAPK8	PAK1	1853988	1846573	9606.ENSP00000353483	9606.ENSP00000278568	0	0	0.244	0.662	0.108	0	0.9	0.482	0.927
TLR4	APOB	1856025	1843345	9606.ENSP00000363089	9606.ENSP00000233242	0	0	0	0	0	0	0.9	0.306	0.927
TOLLIP	IL1B	1849729	1845335	9606.ENSP00000314733	9606.ENSP00000263341	0	0	0	0	0	0	0.9	0.303	0.927
TRAF3	TRAF6	1858038	1852047	9606.ENSP00000376500	9606.ENSP00000337853	0	0	0	0.74	0.053	0.116	0.9	0.746	0.926
SPTAN1	SCN8A	1855744	1853061	9606.ENSP00000361824	9606.ENSP00000346534	0	0	0	0	0.055	0	0.9	0.284	0.926
COL15A1	COL1A1	1856217	1843064	9606.ENSP00000364140	9606.ENSP00000225964	0	0	0	0.609	0.184	0	0.9	0.355	0.925
IKBKB	IRAK4	1861846	1859507	9606.ENSP00000430684	9606.ENSP00000390651	0	0	0	0.635	0.184	0.047	0.9	0.36	0.925
IL1A	IRAK2	1845334	1844439	9606.ENSP00000263339	9606.ENSP00000256458	0	0	0	0	0.052	0	0.9	0.271	0.924
MAP3K7	IL1R1	1855005	1843374	9606.ENSP00000358335	9606.ENSP00000233946	0	0	0	0	0	0.047	0.9	0.269	0.924
ROBO2	SRGAP2	1861287	1847610	9606.ENSP00000417335	9606.ENSP00000295713	0	0	0	0	0.053	0.117	0.8	0.598	0.923
RYR2	NOS1	1854400	1852004	9606.ENSP00000355533	9606.ENSP00000337459	0	0	0	0	0.052	0	0.8	0.62	0.921
TLR4	TLR5	1856025	1852287	9606.ENSP00000363089	9606.ENSP00000340089	0	0	0	0.636	0.167	0.36	0.8	0.878	0.921
IRAK4	IL1A	1859507	1845334	9606.ENSP00000390651	9606.ENSP00000263339	0	0	0	0	0	0	0.9	0.237	0.92
SRGAP3	SRGAP2	1857749	1847610	9606.ENSP00000373347	9606.ENSP00000295713	0	0	0	0.964	0	0.604	0.8	0.488	0.919
SPTAN1	SCN11A	1855744	1848973	9606.ENSP00000361824	9606.ENSP00000307599	0	0	0	0	0.055	0	0.9	0.204	0.918
SRC	PAK6	1853652	1844788	9606.ENSP00000350941	9606.ENSP00000260404	0	0	0	0.629	0.056	0.144	0.9	0.187	0.917
CAMK2A	NOS1	1858598	1852004	9606.ENSP00000381412	9606.ENSP00000337459	0	0	0	0	0	0.324	0.8	0.44	0.917
PRKCZ	MAPK8	1856893	1853988	9606.ENSP00000367830	9606.ENSP00000353483	0	0	0	0.63	0.089	0	0.9	0.365	0.916
SLIT2	SRGAP2	1861570	1847610	9606.ENSP00000422591	9606.ENSP00000295713	0	0	0	0	0.053	0	0.9	0.187	0.916
SLIT2	PAK1	1861570	1846573	9606.ENSP00000422591	9606.ENSP00000278568	0	0	0	0	0.054	0.055	0.9	0.167	0.915
IQGAP2	IQGAP1	1846379	1846003	9606.ENSP00000274364	9606.ENSP00000268182	0	0	0	0.968	0.17	0	0.9	0.758	0.915
SRC	PAK7	1853652	1850500	9606.ENSP00000350941	9606.ENSP00000322957	0	0	0	0.632	0.056	0.144	0.9	0.148	0.915
MAP3K7	IL1A	1855005	1845334	9606.ENSP00000358335	9606.ENSP00000263339	0	0	0	0	0	0	0.9	0.192	0.915
TNF	IL1A	1860103	1845334	9606.ENSP00000398698	9606.ENSP00000263339	0	0	0	0	0.216	0	0	0.896	0.915
ROBO1	PAK1	1861475	1846573	9606.ENSP00000420321	9606.ENSP00000278568	0	0	0	0	0.055	0.137	0.9	0.076	0.914
PAK4	PARD6A	1853663	1842735	9606.ENSP00000351049	9606.ENSP00000219255	0	0	0	0	0.054	0	0.9	0.173	0.914
PPP3CB	NOS1	1858232	1852004	9606.ENSP00000378306	9606.ENSP00000337459	0	0	0	0	0.048	0.071	0.9	0.146	0.914
NOS1	PPP3CC	1852004	1843552	9606.ENSP00000337459	9606.ENSP00000240139	0	0	0	0	0.048	0.071	0.9	0.146	0.914
IL1RN	IRAK2	1844670	1844439	9606.ENSP00000259206	9606.ENSP00000256458	0	0	0	0	0.053	0	0.9	0.172	0.914
ROBO1	PAK2	1861475	1849679	9606.ENSP00000420321	9606.ENSP00000314067	0	0	0	0	0.055	0.137	0.9	0.066	0.913
PIK3CB	PIK3CA	1847156	1845446	9606.ENSP00000289153	9606.ENSP00000263967	0	0	0	0.898	0.116	0	0.9	0.623	0.913
PAK4	PAK1	1853663	1846573	9606.ENSP00000351049	9606.ENSP00000278568	0	0	0.499	0.855	0.055	0	0.9	0.434	0.913
ROBO1	PAK3	1861475	1854045	9606.ENSP00000420321	9606.ENSP00000353864	0	0	0	0	0.055	0.137	0.9	0.066	0.913
TLR5	NFKB1	1852287	1843094	9606.ENSP00000340089	9606.ENSP00000226574	0	0	0	0	0	0.12	0.8	0.547	0.913
TOLLIP	IL1A	1849729	1845334	9606.ENSP00000314733	9606.ENSP00000263339	0	0	0	0	0	0	0.9	0.166	0.913
MAPK9	PRKCZ	1859420	1856893	9606.ENSP00000389338	9606.ENSP00000367830	0	0	0	0.628	0.089	0	0.9	0.232	0.912
CAMK2B	NOS1	1858327	1852004	9606.ENSP00000379098	9606.ENSP00000337459	0	0	0	0	0	0	0.9	0.159	0.912
ADRA1A	GNB2	1857247	1848717	9606.ENSP00000369960	9606.ENSP00000305260	0	0	0	0	0	0.164	0.9	0	0.912
GNB1	MAP3K7	1856899	1855005	9606.ENSP00000367869	9606.ENSP00000358335	0	0	0	0	0.055	0.099	0.9	0.092	0.912
ADRA1A	GNB1	1857247	1856899	9606.ENSP00000369960	9606.ENSP00000367869	0	0	0	0	0	0.164	0.9	0	0.912
ADRA1A	GNB4	1857247	1843319	9606.ENSP00000369960	9606.ENSP00000232564	0	0	0	0	0	0.164	0.9	0	0.912
CAMK2B	NOS3	1858327	1847875	9606.ENSP00000379098	9606.ENSP00000297494	0	0	0	0	0	0	0.9	0.159	0.912
VAV1	PAK3	1864873	1854045	9606.ENSP00000472929	9606.ENSP00000353864	0	0	0	0	0.066	0	0.9	0.124	0.911
PAK3	PAK4	1854045	1853663	9606.ENSP00000353864	9606.ENSP00000351049	0	0	0.481	0.859	0.055	0	0.9	0.347	0.911
ROBO1	PAK6	1861475	1844788	9606.ENSP00000420321	9606.ENSP00000260404	0	0	0	0	0.054	0.118	0.9	0.061	0.911
GNB2	CACNA1C	1848717	1845866	9606.ENSP00000305260	9606.ENSP00000266376	0	0	0	0	0.055	0.066	0.9	0.111	0.911
IKBKB	IRAK2	1861846	1844439	9606.ENSP00000430684	9606.ENSP00000256458	0	0	0	0.615	0.05	0.047	0.9	0.284	0.911
CACNA1C	GNB4	1845866	1843319	9606.ENSP00000266376	9606.ENSP00000232564	0	0	0	0	0.055	0.066	0.9	0.111	0.911
SLIT2	PAK6	1861570	1844788	9606.ENSP00000422591	9606.ENSP00000260404	0	0	0	0	0.054	0.055	0.9	0.118	0.91
PAK4	PAK2	1853663	1849679	9606.ENSP00000351049	9606.ENSP00000314067	0	0	0.498	0.88	0.055	0	0.9	0.317	0.91
ROBO1	PAK7	1861475	1850500	9606.ENSP00000420321	9606.ENSP00000322957	0	0	0	0	0.054	0.118	0.9	0.051	0.91
ROBO1	PAK4	1861475	1853663	9606.ENSP00000420321	9606.ENSP00000351049	0	0	0	0	0.054	0.118	0.9	0.051	0.91
PAK2	PARD6A	1849679	1842735	9606.ENSP00000314067	9606.ENSP00000219255	0	0	0	0	0.057	0	0.9	0.13	0.91
TOLLIP	IL1RN	1849729	1844670	9606.ENSP00000314733	9606.ENSP00000259206	0	0	0	0	0	0	0.9	0.14	0.91
FCN2	FCN3	1847312	1846180	9606.ENSP00000291744	9606.ENSP00000270879	0	0	0	0.926	0.09	0	0.9	0.825	0.91
ROBO2	SRGAP3	1861287	1857749	9606.ENSP00000417335	9606.ENSP00000373347	0	0	0	0	0.053	0.117	0.8	0.521	0.909
SLIT2	SRGAP3	1861570	1857749	9606.ENSP00000422591	9606.ENSP00000373347	0	0	0	0	0.053	0	0.9	0.117	0.909
MAP3K7	IRAK2	1855005	1844439	9606.ENSP00000358335	9606.ENSP00000256458	0	0	0	0.616	0.055	0.043	0.9	0.244	0.909
SPTAN1	SCN5A	1855744	1851095	9606.ENSP00000361824	9606.ENSP00000328968	0	0	0	0	0.055	0	0.9	0.124	0.909
IL8	IL1A	1848852	1845334	9606.ENSP00000306512	9606.ENSP00000263339	0	0	0	0	0.14	0	0	0.897	0.908
SLIT2	PAK4	1861570	1853663	9606.ENSP00000422591	9606.ENSP00000351049	0	0	0	0	0.054	0.055	0.9	0.087	0.907
PAK3	PAK6	1854045	1844788	9606.ENSP00000353864	9606.ENSP00000260404	0	0	0	0.844	0.055	0	0.9	0.389	0.907
SLIT2	PAK7	1861570	1850500	9606.ENSP00000422591	9606.ENSP00000322957	0	0	0	0	0.054	0.055	0.9	0.087	0.907
SLIT2	PAK3	1861570	1854045	9606.ENSP00000422591	9606.ENSP00000353864	0	0	0	0	0.054	0.055	0.9	0.087	0.907
PAK3	PAK7	1854045	1850500	9606.ENSP00000353864	9606.ENSP00000322957	0	0	0	0.857	0.055	0	0.9	0.46	0.907
PAK7	PAK6	1850500	1844788	9606.ENSP00000322957	9606.ENSP00000260404	0	0	0	0.902	0	0	0.9	0.815	0.907
SLIT2	PAK2	1861570	1849679	9606.ENSP00000422591	9606.ENSP00000314067	0	0	0	0	0.054	0.055	0.9	0.087	0.907
LPL	LIPC	1849220	1848014	9606.ENSP00000309757	9606.ENSP00000299022	0	0	0	0.928	0.053	0	0.9	0.866	0.907
SCN4A	SPTAN1	1859929	1855744	9606.ENSP00000396320	9606.ENSP00000361824	0	0	0	0	0.05	0.052	0.9	0.094	0.907
CACNA1C	GNB3	1845866	1843188	9606.ENSP00000266376	9606.ENSP00000229264	0	0	0	0	0.055	0.066	0.9	0.075	0.907
PAK1	PAK6	1846573	1844788	9606.ENSP00000278568	9606.ENSP00000260404	0	0	0	0.845	0.055	0	0.9	0.339	0.906
PIK3CD	PIK3CA	1856668	1845446	9606.ENSP00000366563	9606.ENSP00000263967	0	0	0	0.901	0	0	0.9	0.603	0.905
PAK7	PAK1	1850500	1846573	9606.ENSP00000322957	9606.ENSP00000278568	0	0	0	0.851	0.055	0	0.9	0.276	0.905
IL8	GNB3	1848852	1843188	9606.ENSP00000306512	9606.ENSP00000229264	0	0	0	0	0	0	0.9	0.094	0.905
CAMK2A	MAP3K7	1858598	1855005	9606.ENSP00000381412	9606.ENSP00000358335	0	0	0	0.638	0.053	0.053	0.9	0.122	0.905
PARD6G	PARD6A	1852664	1842735	9606.ENSP00000343144	9606.ENSP00000219255	0	0	0	0.945	0.049	0	0.9	0.694	0.904
PAK2	PAK6	1849679	1844788	9606.ENSP00000314067	9606.ENSP00000260404	0	0	0	0.87	0.055	0	0.9	0.277	0.904
ARHGDIB	ARHGDIG	1843176	1842750	9606.ENSP00000228945	9606.ENSP00000219409	0	0	0	0.961	0	0	0.9	0.865	0.903
PAK7	PAK2	1850500	1849679	9606.ENSP00000322957	9606.ENSP00000314067	0	0	0	0.872	0.055	0	0.9	0.228	0.903
TLR4	IL8	1856025	1848852	9606.ENSP00000363089	9606.ENSP00000306512	0	0	0	0	0.055	0	0	0.901	0.903
TLR6	APOB	1857458	1843345	9606.ENSP00000371376	9606.ENSP00000233242	0	0	0	0	0	0	0.9	0.075	0.903
PIK3CD	PIK3CB	1856668	1847156	9606.ENSP00000366563	9606.ENSP00000289153	0	0	0	0.964	0	0	0.9	0.598	0.902
ARHGDIA	ARHGDIG	1846084	1842750	9606.ENSP00000269321	9606.ENSP00000219409	0	0	0	0.965	0	0	0.9	0.731	0.902
CAMK2B	MARCKS	1858327	1854837	9606.ENSP00000379098	9606.ENSP00000357624	0	0	0	0	0	0	0.9	0.061	0.902
ARHGDIA	ARHGDIB	1846084	1843176	9606.ENSP00000269321	9606.ENSP00000228945	0	0	0	0.976	0	0	0.9	0.818	0.901
GNB1	NOS3	1856899	1847875	9606.ENSP00000367869	9606.ENSP00000297494	0	0	0	0	0.053	0	0.9	0	0.901
GNB2	GNB3	1848717	1843188	9606.ENSP00000305260	9606.ENSP00000229264	0	0	0.527	0.986	0	0	0.9	0.489	0.901
GNB1	IL8	1856899	1848852	9606.ENSP00000367869	9606.ENSP00000306512	0	0	0	0	0	0	0.9	0.052	0.901
GNB1	GNB2	1856899	1848717	9606.ENSP00000367869	9606.ENSP00000305260	0	0	0.527	0.988	0	0	0.9	0.599	0.901
GNB1	GNB4	1856899	1843319	9606.ENSP00000367869	9606.ENSP00000232564	0	0	0.527	0.988	0	0	0.9	0.683	0.901
GNB1	GNB3	1856899	1843188	9606.ENSP00000367869	9606.ENSP00000229264	0	0	0.527	0.987	0	0	0.9	0.631	0.901
GNA13	CACNA1A	1860237	1853970	9606.ENSP00000400717	9606.ENSP00000353362	0	0	0	0	0.053	0	0.9	0.046	0.901
GNB4	GNB3	1843319	1843188	9606.ENSP00000232564	9606.ENSP00000229264	0	0	0.527	0.986	0	0	0.9	0.759	0.901
IL18	IL6	1846668	1844631	9606.ENSP00000280357	9606.ENSP00000258743	0	0	0	0	0	0	0	0.9	0.9
IL8	GNB4	1848852	1843319	9606.ENSP00000306512	9606.ENSP00000232564	0	0	0	0	0	0	0.9	0	0.9
GNB2	GNB4	1848717	1843319	9606.ENSP00000305260	9606.ENSP00000232564	0	0	0.527	0.988	0	0	0.9	0.312	0.9
IL8	GNB2	1848852	1848717	9606.ENSP00000306512	9606.ENSP00000305260	0	0	0	0	0	0	0.9	0	0.9
ARHGEF12	GNB3	1858533	1843188	9606.ENSP00000380942	9606.ENSP00000229264	0	0	0	0	0	0	0.9	0	0.9
ARHGEF12	GNB2	1858533	1848717	9606.ENSP00000380942	9606.ENSP00000305260	0	0	0	0	0	0	0.9	0	0.9
ARHGEF12	GNB1	1858533	1856899	9606.ENSP00000380942	9606.ENSP00000367869	0	0	0	0	0	0	0.9	0	0.9
ARHGEF12	GNB4	1858533	1843319	9606.ENSP00000380942	9606.ENSP00000232564	0	0	0	0	0	0	0.9	0	0.9
CAMK2D	SCN5A	1852245	1851095	9606.ENSP00000339740	9606.ENSP00000328968	0	0	0	0	0.054	0.36	0.8	0.264	0.899
PIK3CD	MAPK8	1856668	1853988	9606.ENSP00000366563	9606.ENSP00000353483	0	0	0	0	0.074	0	0	0.893	0.897
MAPK8	PIK3CB	1853988	1847156	9606.ENSP00000353483	9606.ENSP00000289153	0	0	0	0	0.074	0	0	0.893	0.897
MAPK8	PIK3CA	1853988	1845446	9606.ENSP00000353483	9606.ENSP00000263967	0	0	0	0	0.074	0	0	0.893	0.897
IL1R2	IL1RAP	1851300	1849734	9606.ENSP00000330959	9606.ENSP00000314807	0	0	0	0.661	0.053	0.36	0.8	0.66	0.897
TLR4	IL1B	1856025	1845335	9606.ENSP00000363089	9606.ENSP00000263341	0	0	0	0	0.053	0	0	0.895	0.897
MYD88	IL6	1860276	1844631	9606.ENSP00000401399	9606.ENSP00000258743	0	0	0	0	0.054	0	0	0.894	0.896
NOS1	CAMK2G	1852004	1850110	9606.ENSP00000337459	9606.ENSP00000319060	0	0	0	0	0.053	0	0.8	0.494	0.895
TLR9	IL6	1854047	1844631	9606.ENSP00000353874	9606.ENSP00000258743	0	0	0	0	0	0	0	0.894	0.894
CD289	IL6	1861300	1844631	9606.ENSP00000417517	9606.ENSP00000258743	0	0	0	0	0	0	0	0.894	0.894
CAMK2A	CACNA1C	1858598	1845866	9606.ENSP00000381412	9606.ENSP00000266376	0	0	0	0	0.053	0	0.8	0.483	0.893
MYD88	TNF	1860276	1860103	9606.ENSP00000401399	9606.ENSP00000398698	0	0	0	0	0.052	0	0	0.891	0.892
MASP2	FCN2	1858867	1847312	9606.ENSP00000383690	9606.ENSP00000291744	0	0	0	0	0.167	0.446	0	0.781	0.89
TIAM1	PAK1	1847040	1846573	9606.ENSP00000286827	9606.ENSP00000278568	0	0	0	0	0.066	0	0.8	0.457	0.889
FGF12	SCN5A	1861024	1851095	9606.ENSP00000413496	9606.ENSP00000328968	0	0	0	0	0.078	0.869	0	0.142	0.888
ROBO2	SRGAP1	1861287	1853143	9606.ENSP00000417335	9606.ENSP00000347198	0	0	0	0	0.053	0.117	0.8	0.409	0.887
SCN1A	SCN2A	1848547	1846845	9606.ENSP00000303540	9606.ENSP00000283256	0	0	0	0.987	0	0.826	0.36	0.87	0.885
TLR4	IL18	1856025	1846668	9606.ENSP00000363089	9606.ENSP00000280357	0	0	0	0	0.054	0	0	0.884	0.885
LPL	CETP	1849220	1842395	9606.ENSP00000309757	9606.ENSP00000200676	0	0	0	0	0.053	0.36	0	0.825	0.884
CAMK2D	NOS1	1852245	1852004	9606.ENSP00000339740	9606.ENSP00000337459	0	0	0	0	0	0	0.8	0.44	0.883
CAMK2B	RYR2	1858327	1854400	9606.ENSP00000379098	9606.ENSP00000355533	0	0	0	0	0	0	0.8	0.432	0.881
CAMK2D	CACNA1C	1852245	1845866	9606.ENSP00000339740	9606.ENSP00000266376	0	0	0	0	0.053	0	0.8	0.423	0.881
TIAM1	PIK3CA	1847040	1845446	9606.ENSP00000286827	9606.ENSP00000263967	0	0	0	0	0.093	0	0.8	0.38	0.877
CACNA1B	GNB2	1855467	1848717	9606.ENSP00000360406	9606.ENSP00000305260	0	0	0	0	0.055	0.376	0.8	0.078	0.877
CACNA1A	GNB2	1853970	1848717	9606.ENSP00000353362	9606.ENSP00000305260	0	0	0	0	0.055	0.376	0.8	0.075	0.876
TLR3	IL6	1847791	1844631	9606.ENSP00000296795	9606.ENSP00000258743	0	0	0	0	0	0	0	0.874	0.875
LPA	APOE	1850335	1844127	9606.ENSP00000321334	9606.ENSP00000252486	0	0	0	0	0.055	0	0	0.873	0.874
CAMK2A	NOS3	1858598	1847875	9606.ENSP00000381412	9606.ENSP00000297494	0	0	0	0	0	0.285	0.8	0.18	0.872
PIK3CD	TIAM1	1856668	1847040	9606.ENSP00000366563	9606.ENSP00000286827	0	0	0	0	0	0	0.8	0.382	0.871
IL8	IL18	1848852	1846668	9606.ENSP00000306512	9606.ENSP00000280357	0	0	0	0	0	0	0	0.871	0.871
CAMK2A	RYR2	1858598	1854400	9606.ENSP00000381412	9606.ENSP00000355533	0	0	0	0	0.042	0	0.8	0.382	0.871
NOS3	IL6	1847875	1844631	9606.ENSP00000297494	9606.ENSP00000258743	0	0	0	0	0.071	0	0	0.861	0.866
PPP3CA	CACNA1C	1858236	1845866	9606.ENSP00000378323	9606.ENSP00000266376	0	0	0	0	0.066	0.17	0.8	0.234	0.865
VAV1	TIAM1	1864873	1847040	9606.ENSP00000472929	9606.ENSP00000286827	0	0	0	0.614	0.07	0	0.8	0.783	0.864
CAMK2B	CACNA1C	1858327	1845866	9606.ENSP00000379098	9606.ENSP00000266376	0	0	0	0	0.053	0	0.8	0.336	0.863
NOS1	CACNA1C	1852004	1845866	9606.ENSP00000337459	9606.ENSP00000266376	0	0	0	0	0.058	0.13	0.8	0.237	0.858
TNF	IL23A	1860103	1843150	9606.ENSP00000398698	9606.ENSP00000228534	0	0	0	0	0	0	0	0.857	0.857
TNF	NOS3	1860103	1847875	9606.ENSP00000398698	9606.ENSP00000297494	0	0	0	0	0.056	0	0	0.848	0.851
CACNA1B	RYR2	1855467	1854400	9606.ENSP00000360406	9606.ENSP00000355533	0	0	0	0	0.094	0.075	0.72	0.44	0.851
LPA	CETP	1850335	1842395	9606.ENSP00000321334	9606.ENSP00000200676	0	0	0	0	0.055	0	0	0.849	0.851
CASP1	MYD88	1860827	1860276	9606.ENSP00000410076	9606.ENSP00000401399	0	0	0	0	0.1	0.145	0	0.82	0.85
CAMK2A	SCN5A	1858598	1851095	9606.ENSP00000381412	9606.ENSP00000328968	0	0	0	0	0.054	0	0.8	0.261	0.847
CD289	IRF7	1861300	1851145	9606.ENSP00000417517	9606.ENSP00000329411	0	0	0	0	0	0	0	0.844	0.844
TLR9	IRF7	1854047	1851145	9606.ENSP00000353874	9606.ENSP00000329411	0	0	0	0	0	0	0	0.844	0.844
MYD88	IL8	1860276	1848852	9606.ENSP00000401399	9606.ENSP00000306512	0	0	0	0	0	0	0	0.843	0.843
LPA	APOC3	1850335	1843124	9606.ENSP00000321334	9606.ENSP00000227667	0	0	0	0	0.158	0	0	0.822	0.843
PPP3CB	CACNA1C	1858232	1845866	9606.ENSP00000378306	9606.ENSP00000266376	0	0	0	0	0.066	0.145	0.8	0.131	0.842
WAS	SRC	1856541	1853652	9606.ENSP00000365891	9606.ENSP00000350941	0	0	0	0	0	0.41	0	0.742	0.841
TLR7	IL6	1857265	1844631	9606.ENSP00000370034	9606.ENSP00000258743	0	0	0	0	0	0	0	0.839	0.84
IL1R2	IL1R1	1851300	1843374	9606.ENSP00000330959	9606.ENSP00000233946	0	0	0	0.712	0	0	0.8	0.698	0.839
NOS2	IL1B	1850906	1845335	9606.ENSP00000327251	9606.ENSP00000263341	0	0	0	0	0.101	0	0	0.826	0.837
IL6	APOE	1844631	1844127	9606.ENSP00000258743	9606.ENSP00000252486	0	0	0	0	0	0	0	0.836	0.837
CACNA1C	PPP3CC	1845866	1843552	9606.ENSP00000266376	9606.ENSP00000240139	0	0	0	0	0.066	0.116	0.8	0.119	0.835
CACNA1A	CACNA1C	1853970	1845866	9606.ENSP00000353362	9606.ENSP00000266376	0	0	0	0.731	0	0	0.8	0.662	0.834
IRAK4	MAP3K7	1859507	1855005	9606.ENSP00000390651	9606.ENSP00000358335	0	0	0	0.652	0.094	0.097	0.8	0.225	0.834
CD289	TLR7	1861300	1857265	9606.ENSP00000417517	9606.ENSP00000370034	0	0	0	0.841	0.052	0	0.8	0.979	0.833
TNF	APOE	1860103	1844127	9606.ENSP00000398698	9606.ENSP00000252486	0	0	0	0	0	0	0	0.831	0.832
NOS1	NOS2	1852004	1850906	9606.ENSP00000337459	9606.ENSP00000327251	0	0	0.527	0.877	0	0	0.8	0.83	0.831
IL8	TLR3	1848852	1847791	9606.ENSP00000306512	9606.ENSP00000296795	0	0	0	0	0.055	0	0	0.827	0.83
TNF	IL18	1860103	1846668	9606.ENSP00000398698	9606.ENSP00000280357	0	0	0	0	0	0	0	0.829	0.829
TLR4	IL23A	1856025	1843150	9606.ENSP00000363089	9606.ENSP00000228534	0	0	0	0	0.054	0	0	0.827	0.829
ROBO2	PAK3	1861287	1854045	9606.ENSP00000417335	9606.ENSP00000353864	0	0	0	0	0.055	0.137	0.8	0.066	0.827
ROBO2	PAK2	1861287	1849679	9606.ENSP00000417335	9606.ENSP00000314067	0	0	0	0	0.055	0.137	0.8	0.066	0.827
ROBO2	PAK1	1861287	1846573	9606.ENSP00000417335	9606.ENSP00000278568	0	0	0	0	0.055	0.137	0.8	0.066	0.827
IL6	HAMP	1844631	1842905	9606.ENSP00000258743	9606.ENSP00000222304	0	0	0	0	0	0	0	0.826	0.826
TLR5	IL8	1852287	1848852	9606.ENSP00000340089	9606.ENSP00000306512	0	0	0	0	0.055	0	0	0.824	0.826
CACNA1B	CACNA1E	1855467	1854621	9606.ENSP00000360406	9606.ENSP00000356545	0	0	0	0.834	0	0	0.8	0.782	0.825
ROBO2	PAK6	1861287	1844788	9606.ENSP00000417335	9606.ENSP00000260404	0	0	0	0	0.054	0.118	0.8	0.074	0.824
CAMK2D	NOS3	1852245	1847875	9606.ENSP00000339740	9606.ENSP00000297494	0	0	0	0	0	0	0.8	0.159	0.824
APOE	CETP	1844127	1842395	9606.ENSP00000252486	9606.ENSP00000200676	0	0	0	0	0.05	0	0	0.823	0.824
TNF	IL1R1	1860103	1843374	9606.ENSP00000398698	9606.ENSP00000233946	0	0	0	0	0	0	0	0.824	0.824
ROBO2	PAK7	1861287	1850500	9606.ENSP00000417335	9606.ENSP00000322957	0	0	0	0	0.054	0.118	0.8	0.061	0.822
TLR4	IL1R1	1856025	1843374	9606.ENSP00000363089	9606.ENSP00000233946	0	0	0	0	0	0	0	0.822	0.822
CACNA1E	CACNA1A	1854621	1853970	9606.ENSP00000356545	9606.ENSP00000353362	0	0	0	0.853	0	0	0.8	0.753	0.821
LPA	LPL	1850335	1849220	9606.ENSP00000321334	9606.ENSP00000309757	0	0	0	0	0.044	0	0	0.821	0.821
ROBO2	PAK4	1861287	1853663	9606.ENSP00000417335	9606.ENSP00000351049	0	0	0	0	0.054	0.118	0.8	0.051	0.82
LDLR	LPL	1862854	1849220	9606.ENSP00000454071	9606.ENSP00000309757	0	0	0	0	0	0	0	0.82	0.82
CD289	IL8	1861300	1848852	9606.ENSP00000417517	9606.ENSP00000306512	0	0	0	0	0.055	0	0	0.817	0.82
TLR9	IL8	1854047	1848852	9606.ENSP00000353874	9606.ENSP00000306512	0	0	0	0	0.055	0	0	0.817	0.82
TLR5	IL6	1852287	1844631	9606.ENSP00000340089	9606.ENSP00000258743	0	0	0	0	0	0	0	0.818	0.818
CACNA1B	GNB4	1855467	1843319	9606.ENSP00000360406	9606.ENSP00000232564	0	0	0	0	0.055	0.066	0.8	0.089	0.817
IRAK4	TLR5	1859507	1852287	9606.ENSP00000390651	9606.ENSP00000340089	0.05	0	0	0	0.089	0.173	0	0.773	0.816
CACNA1A	GNB4	1853970	1843319	9606.ENSP00000353362	9606.ENSP00000232564	0	0	0	0	0.055	0.066	0.8	0.075	0.814
CACNA1B	GNB3	1855467	1843188	9606.ENSP00000360406	9606.ENSP00000229264	0	0	0	0	0.055	0.066	0.8	0.075	0.814
CACNA1A	GNB3	1853970	1843188	9606.ENSP00000353362	9606.ENSP00000229264	0	0	0	0	0.055	0.066	0.8	0.075	0.814
NOS2	NOS3	1850906	1847875	9606.ENSP00000327251	9606.ENSP00000297494	0	0	0.527	0.953	0	0	0.8	0.799	0.812
NOS1	NOS3	1852004	1847875	9606.ENSP00000337459	9606.ENSP00000297494	0	0	0.527	0.966	0	0	0.8	0.907	0.809
CAMK2B	SCN5A	1858327	1851095	9606.ENSP00000379098	9606.ENSP00000328968	0	0	0	0	0.054	0	0.8	0.07	0.808
CACNA1B	CACNA1A	1855467	1853970	9606.ENSP00000360406	9606.ENSP00000353362	0	0	0	0.965	0.052	0	0.8	0.727	0.807
SRGAP3	SRGAP1	1857749	1853143	9606.ENSP00000373347	9606.ENSP00000347198	0	0	0	0.976	0.054	0	0.8	0.732	0.806
IRAK1	TLR9	1855149	1854047	9606.ENSP00000358997	9606.ENSP00000353874	0.05	0	0	0	0	0.303	0	0.731	0.806
SRGAP1	SRGAP2	1853143	1847610	9606.ENSP00000347198	9606.ENSP00000295713	0	0	0	0.975	0	0	0.8	0.73	0.803
CASP1	TLR4	1860827	1856025	9606.ENSP00000410076	9606.ENSP00000363089	0	0	0	0	0.257	0.146	0	0.712	0.801
MTTP	APOC3	1845764	1843124	9606.ENSP00000265517	9606.ENSP00000227667	0	0	0	0	0.488	0	0	0.628	0.801
SCN1A	GNB3	1848547	1843188	9606.ENSP00000303540	9606.ENSP00000229264	0	0	0	0	0	0	0.8	0	0.8
SCN1A	GNB4	1848547	1843319	9606.ENSP00000303540	9606.ENSP00000232564	0	0	0	0	0	0	0.8	0	0.8
GNB2	SCN1A	1848717	1848547	9606.ENSP00000305260	9606.ENSP00000303540	0	0	0	0	0	0	0.8	0	0.8
IKBKB	IL6	1861846	1844631	9606.ENSP00000430684	9606.ENSP00000258743	0	0	0	0	0.043	0	0	0.798	0.798
IL8	IL23A	1848852	1843150	9606.ENSP00000306512	9606.ENSP00000228534	0	0	0	0	0	0	0	0.794	0.794
MYD88	IL23A	1860276	1843150	9606.ENSP00000401399	9606.ENSP00000228534	0	0	0	0	0	0	0	0.791	0.791
APOC3	CETP	1843124	1842395	9606.ENSP00000227667	9606.ENSP00000200676	0	0	0	0	0	0	0	0.786	0.786
TF	HAMP	1859071	1842905	9606.ENSP00000385834	9606.ENSP00000222304	0	0	0	0	0.042	0	0	0.785	0.785
SPTAN1	NOS1	1855744	1852004	9606.ENSP00000361824	9606.ENSP00000337459	0	0	0	0	0.044	0.085	0	0.772	0.783
IL6	IL1R1	1844631	1843374	9606.ENSP00000258743	9606.ENSP00000233946	0	0	0	0	0	0	0	0.781	0.781
TNF	NOS2	1860103	1850906	9606.ENSP00000398698	9606.ENSP00000327251	0	0	0	0	0.056	0	0	0.774	0.777
TNF	IRAK1	1860103	1855149	9606.ENSP00000398698	9606.ENSP00000358997	0	0	0	0	0	0.047	0	0.774	0.776
NOS2	IL6	1850906	1844631	9606.ENSP00000327251	9606.ENSP00000258743	0	0	0	0	0.071	0	0	0.768	0.775
IL8	IL1RN	1848852	1844670	9606.ENSP00000306512	9606.ENSP00000259206	0	0	0	0	0.113	0	0	0.757	0.775
TLR9	TRAF6	1854047	1852047	9606.ENSP00000353874	9606.ENSP00000337853	0	0	0	0	0.049	0.242	0	0.712	0.774
IRAK1	TLR3	1855149	1847791	9606.ENSP00000358997	9606.ENSP00000296795	0.05	0	0	0	0	0.173	0	0.735	0.773
CD289	IRAK1	1861300	1855149	9606.ENSP00000417517	9606.ENSP00000358997	0.05	0	0	0	0.053	0.173	0	0.731	0.773
CACNA1B	CACNA1C	1855467	1845866	9606.ENSP00000360406	9606.ENSP00000266376	0	0	0	0.736	0	0	0.72	0.719	0.772
TF	APOA2	1859071	1854701	9606.ENSP00000385834	9606.ENSP00000356969	0	0	0	0	0.687	0	0	0.304	0.772
IRAK4	TLR3	1859507	1847791	9606.ENSP00000390651	9606.ENSP00000296795	0.05	0	0	0	0	0.173	0	0.729	0.769
CD289	TNF	1861300	1860103	9606.ENSP00000417517	9606.ENSP00000398698	0	0	0	0	0.07	0	0	0.759	0.767
SRC	WASL	1853652	1842952	9606.ENSP00000350941	9606.ENSP00000223023	0	0	0	0	0	0.377	0	0.629	0.759
TNF	TLR9	1860103	1854047	9606.ENSP00000398698	9606.ENSP00000353874	0	0	0	0	0	0	0	0.759	0.759
CACNA1E	CACNA1C	1854621	1845866	9606.ENSP00000356545	9606.ENSP00000266376	0	0	0	0.724	0	0	0.72	0.535	0.759
PIK3CB	PAK1	1847156	1846573	9606.ENSP00000289153	9606.ENSP00000278568	0	0	0	0	0.095	0.347	0	0.622	0.758
MAPK9	PIK3CB	1859420	1847156	9606.ENSP00000389338	9606.ENSP00000289153	0	0	0	0	0.074	0	0	0.747	0.755
MAPK9	PIK3CA	1859420	1845446	9606.ENSP00000389338	9606.ENSP00000263967	0	0	0	0	0.074	0	0	0.747	0.755
MAPK9	PIK3CD	1859420	1856668	9606.ENSP00000389338	9606.ENSP00000366563	0	0	0	0	0.074	0	0	0.747	0.755
IRF7	IL6	1851145	1844631	9606.ENSP00000329411	9606.ENSP00000258743	0	0	0	0	0.053	0	0	0.751	0.755
MYD88	IL18	1860276	1846668	9606.ENSP00000401399	9606.ENSP00000280357	0	0	0	0	0	0	0	0.754	0.754
SRC	ARHGDIA	1853652	1846084	9606.ENSP00000350941	9606.ENSP00000269321	0	0	0	0	0.052	0	0	0.75	0.753
TLR4	NOS2	1856025	1850906	9606.ENSP00000363089	9606.ENSP00000327251	0	0	0	0	0.061	0	0	0.748	0.753
TF	APOA1	1859071	1843442	9606.ENSP00000385834	9606.ENSP00000236850	0	0	0	0	0.487	0.046	0	0.534	0.752
LIPC	CETP	1848014	1842395	9606.ENSP00000299022	9606.ENSP00000200676	0	0	0	0	0.067	0	0	0.745	0.751
IRAK1	IL8	1855149	1848852	9606.ENSP00000358997	9606.ENSP00000306512	0	0	0	0	0	0	0	0.751	0.751
NOS3	NFKB1	1847875	1843094	9606.ENSP00000297494	9606.ENSP00000226574	0.309	0	0	0	0.053	0	0	0.651	0.751
IL1B	APOE	1845335	1844127	9606.ENSP00000263341	9606.ENSP00000252486	0	0	0	0	0	0	0	0.748	0.748
IQGAP1	WASL	1846003	1842952	9606.ENSP00000268182	9606.ENSP00000223023	0	0	0	0	0	0.195	0	0.698	0.747
TNF	LPL	1860103	1849220	9606.ENSP00000398698	9606.ENSP00000309757	0	0	0	0	0	0	0	0.744	0.744
NOS3	APOE	1847875	1844127	9606.ENSP00000297494	9606.ENSP00000252486	0	0	0	0	0	0	0	0.743	0.743
TLR3	IRAK2	1847791	1844439	9606.ENSP00000296795	9606.ENSP00000256458	0.05	0	0	0	0	0.448	0	0.549	0.743
CACNA1A	SCN1A	1853970	1848547	9606.ENSP00000353362	9606.ENSP00000303540	0	0	0	0.635	0.05	0.668	0	0.614	0.742
LDLR	IL6	1862854	1844631	9606.ENSP00000454071	9606.ENSP00000258743	0	0	0	0	0	0	0	0.742	0.742
CD289	IRAK4	1861300	1859507	9606.ENSP00000417517	9606.ENSP00000390651	0.05	0	0	0	0.053	0.173	0	0.693	0.741
IKBKB	IL8	1861846	1848852	9606.ENSP00000430684	9606.ENSP00000306512	0	0	0	0	0	0	0	0.74	0.74
APOA2	CETP	1854701	1842395	9606.ENSP00000356969	9606.ENSP00000200676	0	0	0	0	0	0	0	0.739	0.739
TNF	TLR8	1860103	1842687	9606.ENSP00000398698	9606.ENSP00000218032	0	0	0	0	0.042	0	0	0.739	0.739
SRGAP1	SLIT1	1853143	1845848	9606.ENSP00000347198	9606.ENSP00000266058	0	0	0	0	0.055	0	0	0.735	0.738
IL1R1	IL23A	1843374	1843150	9606.ENSP00000233946	9606.ENSP00000228534	0	0	0	0	0.043	0	0	0.738	0.738
IRAK4	TLR9	1859507	1854047	9606.ENSP00000390651	9606.ENSP00000353874	0.05	0	0	0	0	0.173	0	0.693	0.737
SLIT3	SRGAP1	1861834	1853143	9606.ENSP00000430333	9606.ENSP00000347198	0	0	0	0	0.053	0	0	0.733	0.736
IRAK1	TLR5	1855149	1852287	9606.ENSP00000358997	9606.ENSP00000340089	0.05	0	0	0	0	0.173	0	0.688	0.734
CASP1	TNF	1860827	1860103	9606.ENSP00000410076	9606.ENSP00000398698	0	0	0	0	0.054	0.066	0	0.719	0.73
TNF	TLR3	1860103	1847791	9606.ENSP00000398698	9606.ENSP00000296795	0	0	0	0	0	0	0	0.729	0.729
CACNA1E	RYR2	1854621	1854400	9606.ENSP00000356545	9606.ENSP00000355533	0	0	0	0	0	0	0.72	0.064	0.726
SCN4A	CACNA1C	1859929	1845866	9606.ENSP00000396320	9606.ENSP00000266376	0	0	0	0.633	0.05	0.668	0	0.477	0.726
IKBKB	TRAF3	1861846	1858038	9606.ENSP00000430684	9606.ENSP00000376500	0	0	0	0	0.052	0.054	0.54	0.41	0.724
CACNA1B	SCN2A	1855467	1846845	9606.ENSP00000360406	9606.ENSP00000283256	0	0	0	0.634	0.098	0.668	0	0.324	0.721
SCN1A	CACNA1C	1848547	1845866	9606.ENSP00000303540	9606.ENSP00000266376	0	0	0	0.631	0.05	0.668	0	0.433	0.72
TLR6	IL6	1857458	1844631	9606.ENSP00000371376	9606.ENSP00000258743	0	0	0	0	0	0	0	0.718	0.718
LDLR	CETP	1862854	1842395	9606.ENSP00000454071	9606.ENSP00000200676	0	0	0	0	0	0	0	0.717	0.717
TLR3	IL1R1	1847791	1843374	9606.ENSP00000296795	9606.ENSP00000233946	0	0	0	0	0.049	0	0	0.715	0.717
IL18	IL23A	1846668	1843150	9606.ENSP00000280357	9606.ENSP00000228534	0	0	0	0	0	0	0	0.716	0.716
TNF	SPTAN1	1860103	1855744	9606.ENSP00000398698	9606.ENSP00000361824	0	0	0	0	0	0	0	0.716	0.716
IL18	IL1R1	1846668	1843374	9606.ENSP00000280357	9606.ENSP00000233946	0	0	0	0	0	0	0	0.716	0.716
CD289	IL18	1861300	1846668	9606.ENSP00000417517	9606.ENSP00000280357	0	0	0	0	0.05	0	0	0.712	0.715
TLR9	IL18	1854047	1846668	9606.ENSP00000353874	9606.ENSP00000280357	0	0	0	0	0.05	0	0	0.712	0.715
CACNA1A	SCN2A	1853970	1846845	9606.ENSP00000353362	9606.ENSP00000283256	0	0	0	0.636	0.054	0.668	0	0.367	0.713
CASP1	IL6	1860827	1844631	9606.ENSP00000410076	9606.ENSP00000258743	0	0	0	0	0.055	0	0	0.709	0.713
CACNA1B	SCN1A	1855467	1848547	9606.ENSP00000360406	9606.ENSP00000303540	0	0	0	0.633	0.05	0.668	0	0.366	0.712
SCN2A	CACNA1C	1846845	1845866	9606.ENSP00000283256	9606.ENSP00000266376	0	0	0	0.633	0.05	0.668	0	0.366	0.712
TNF	TRAF6	1860103	1852047	9606.ENSP00000398698	9606.ENSP00000337853	0	0	0	0	0	0	0	0.712	0.712
TF	APOE	1859071	1844127	9606.ENSP00000385834	9606.ENSP00000252486	0	0	0	0	0.084	0	0	0.698	0.711
TLR6	IRAK1	1857458	1855149	9606.ENSP00000371376	9606.ENSP00000358997	0.05	0	0	0	0	0.173	0	0.662	0.711
MYD88	NOS2	1860276	1850906	9606.ENSP00000401399	9606.ENSP00000327251	0	0	0	0	0	0	0	0.71	0.71
IL1RN	IL6	1844670	1844631	9606.ENSP00000259206	9606.ENSP00000258743	0	0	0	0	0.072	0	0	0.701	0.71
TNF	TLR7	1860103	1857265	9606.ENSP00000398698	9606.ENSP00000370034	0	0	0	0	0.07	0	0	0.701	0.71
SCN4A	CACNA1A	1859929	1853970	9606.ENSP00000396320	9606.ENSP00000353362	0	0	0	0.635	0.05	0.668	0	0.353	0.71
TNF	NOS1	1860103	1852004	9606.ENSP00000398698	9606.ENSP00000337459	0	0	0	0	0.056	0	0	0.704	0.709
IRAK1	TLR1	1855149	1854260	9606.ENSP00000358997	9606.ENSP00000354932	0.05	0	0	0	0	0.173	0	0.659	0.709
CD289	IL1R1	1861300	1843374	9606.ENSP00000417517	9606.ENSP00000233946	0	0	0	0	0	0	0	0.708	0.708
TLR9	IL1R1	1854047	1843374	9606.ENSP00000353874	9606.ENSP00000233946	0	0	0	0	0	0	0	0.708	0.708
TLR1	TRAF6	1854260	1852047	9606.ENSP00000354932	9606.ENSP00000337853	0	0	0	0	0.085	0.101	0	0.67	0.706
TNF	IL1RN	1860103	1844670	9606.ENSP00000398698	9606.ENSP00000259206	0	0	0	0	0.056	0	0	0.701	0.705
TF	IL6	1859071	1844631	9606.ENSP00000385834	9606.ENSP00000258743	0	0	0	0	0	0	0	0.704	0.704
MASP2	FCN3	1858867	1846180	9606.ENSP00000383690	9606.ENSP00000270879	0	0	0	0	0.042	0.171	0	0.658	0.704
IL6	APOA1	1844631	1843442	9606.ENSP00000258743	9606.ENSP00000236850	0	0	0	0	0	0	0	0.7	0.701
NOS2	NFKB1	1850906	1843094	9606.ENSP00000327251	9606.ENSP00000226574	0.309	0	0	0	0.053	0	0	0.58	0.701
SCN4A	CACNA1B	1859929	1855467	9606.ENSP00000396320	9606.ENSP00000360406	0	0	0	0.633	0.05	0.668	0	0.276	0.7
IL8	IL1R1	1848852	1843374	9606.ENSP00000306512	9606.ENSP00000233946	0	0	0	0	0	0	0	0.7	0.7
RYR2	SCN5A	1854400	1851095	9606.ENSP00000355533	9606.ENSP00000328968	0	0	0	0	0.104	0.068	0	0.67	0.7
TLR1	IL6	1854260	1844631	9606.ENSP00000354932	9606.ENSP00000258743	0	0	0	0	0	0	0	0.695	0.695
SPTAN1	IL6	1855744	1844631	9606.ENSP00000361824	9606.ENSP00000258743	0	0	0	0	0	0	0	0.695	0.695
TLR3	NFKB1	1847791	1843094	9606.ENSP00000296795	9606.ENSP00000226574	0	0	0	0	0	0.12	0	0.666	0.694
IRAK4	TLR6	1859507	1857458	9606.ENSP00000390651	9606.ENSP00000371376	0.05	0	0	0	0.171	0.173	0	0.584	0.693
TRAF3	MAP3K7	1858038	1855005	9606.ENSP00000376500	9606.ENSP00000358335	0	0	0	0	0.054	0.366	0	0.519	0.687
PAK2	ARHGDIA	1849679	1846084	9606.ENSP00000314067	9606.ENSP00000269321	0	0	0	0	0.055	0	0	0.678	0.683
TLR4	TLR1	1856025	1854260	9606.ENSP00000363089	9606.ENSP00000354932	0	0	0	0.628	0.27	0.36	0	0.918	0.678
PAK1	PIK3CA	1846573	1845446	9606.ENSP00000278568	9606.ENSP00000263967	0	0	0	0	0.133	0.074	0	0.624	0.673
LIPC	APOC3	1848014	1843124	9606.ENSP00000299022	9606.ENSP00000227667	0	0	0	0	0.253	0	0	0.576	0.67
LIPC	APOA1	1848014	1843442	9606.ENSP00000299022	9606.ENSP00000236850	0	0	0	0	0.249	0	0	0.577	0.669
CASP1	IL1R1	1860827	1843374	9606.ENSP00000410076	9606.ENSP00000233946	0	0	0	0	0	0	0	0.668	0.668
TRAF6	IL6	1852047	1844631	9606.ENSP00000337853	9606.ENSP00000258743	0	0	0	0	0	0	0	0.665	0.665
LDLR	IL1B	1862854	1845335	9606.ENSP00000454071	9606.ENSP00000263341	0	0	0	0	0	0	0	0.663	0.663
TLR3	IL18	1847791	1846668	9606.ENSP00000296795	9606.ENSP00000280357	0	0	0	0	0.05	0	0	0.66	0.663
NOS1	NFKB1	1852004	1843094	9606.ENSP00000337459	9606.ENSP00000226574	0.309	0	0	0	0.053	0	0	0.526	0.663
PIK3CD	PAK1	1856668	1846573	9606.ENSP00000366563	9606.ENSP00000278568	0	0	0	0	0.107	0.074	0	0.623	0.662
TLR5	IL1R1	1852287	1843374	9606.ENSP00000340089	9606.ENSP00000233946	0	0	0	0	0	0	0	0.659	0.659
IRAK1	IL6	1855149	1844631	9606.ENSP00000358997	9606.ENSP00000258743	0	0	0	0	0	0	0	0.659	0.659
LDLR	LPA	1862854	1850335	9606.ENSP00000454071	9606.ENSP00000321334	0	0	0	0	0	0	0	0.658	0.658
TRAF3	TLR9	1858038	1854047	9606.ENSP00000376500	9606.ENSP00000353874	0	0	0	0	0	0.398	0	0.456	0.658
CALM2	IL1B	1846243	1845335	9606.ENSP00000272298	9606.ENSP00000263341	0	0	0	0	0	0	0	0.658	0.658
LPL	MTTP	1849220	1845764	9606.ENSP00000309757	9606.ENSP00000265517	0	0	0	0	0	0	0	0.658	0.658
CD289	NFKB1	1861300	1843094	9606.ENSP00000417517	9606.ENSP00000226574	0	0	0	0	0.059	0.12	0	0.617	0.655
TLR1	IL8	1854260	1848852	9606.ENSP00000354932	9606.ENSP00000306512	0	0	0	0	0.055	0	0	0.649	0.655
RYR2	CACNA1A	1854400	1853970	9606.ENSP00000355533	9606.ENSP00000353362	0	0	0	0	0.094	0.075	0.36	0.433	0.655
TLR5	TRAF6	1852287	1852047	9606.ENSP00000340089	9606.ENSP00000337853	0	0	0	0	0.05	0.101	0	0.628	0.654
TLR9	NFKB1	1854047	1843094	9606.ENSP00000353874	9606.ENSP00000226574	0	0	0	0	0.052	0.12	0	0.617	0.652
CASP1	NFKB1	1860827	1843094	9606.ENSP00000410076	9606.ENSP00000226574	0	0	0	0	0.082	0.147	0	0.585	0.647
NOS1	IL1B	1852004	1845335	9606.ENSP00000337459	9606.ENSP00000263341	0	0	0	0	0.101	0	0	0.622	0.645
TLR7	IL8	1857265	1848852	9606.ENSP00000370034	9606.ENSP00000306512	0	0	0	0	0.055	0	0	0.639	0.644
TNF	HAMP	1860103	1842905	9606.ENSP00000398698	9606.ENSP00000222304	0	0	0	0	0	0	0	0.643	0.643
CD289	IL1B	1861300	1845335	9606.ENSP00000417517	9606.ENSP00000263341	0	0	0	0	0	0	0	0.639	0.639
TLR9	IL1B	1854047	1845335	9606.ENSP00000353874	9606.ENSP00000263341	0	0	0	0	0	0	0	0.639	0.639
TLR3	IL1B	1847791	1845335	9606.ENSP00000296795	9606.ENSP00000263341	0	0	0	0	0.053	0	0	0.632	0.636
CASP1	IL8	1860827	1848852	9606.ENSP00000410076	9606.ENSP00000306512	0	0	0	0	0.054	0	0	0.63	0.635
CD289	IL23A	1861300	1843150	9606.ENSP00000417517	9606.ENSP00000228534	0	0	0	0	0.045	0	0	0.633	0.635
APOF	APOA2	1858582	1854701	9606.ENSP00000381250	9606.ENSP00000356969	0	0	0	0	0.223	0.36	0	0.324	0.635
TLR9	IL23A	1854047	1843150	9606.ENSP00000353874	9606.ENSP00000228534	0	0	0	0	0.045	0	0	0.633	0.635
PPP3CA	CAMK2G	1858236	1850110	9606.ENSP00000378323	9606.ENSP00000319060	0	0	0	0	0.1	0	0	0.61	0.634
SRC	ARHGDIB	1853652	1843176	9606.ENSP00000350941	9606.ENSP00000228945	0	0	0	0	0.052	0	0	0.628	0.633
IL6	TLR8	1844631	1842687	9606.ENSP00000258743	9606.ENSP00000218032	0	0	0	0	0	0	0	0.633	0.633
TLR7	IL18	1857265	1846668	9606.ENSP00000370034	9606.ENSP00000280357	0	0	0	0	0.05	0	0	0.63	0.633
APOE	NFKB1	1844127	1843094	9606.ENSP00000252486	9606.ENSP00000226574	0	0	0	0	0	0.17	0	0.575	0.632
TLR5	IL18	1852287	1846668	9606.ENSP00000340089	9606.ENSP00000280357	0	0	0	0	0.05	0	0	0.628	0.631
IKBKB	IL1B	1861846	1845335	9606.ENSP00000430684	9606.ENSP00000263341	0	0	0	0	0.052	0	0	0.627	0.631
NOS2	APOE	1850906	1844127	9606.ENSP00000327251	9606.ENSP00000252486	0	0	0	0	0	0	0	0.631	0.631
LDLR	MTTP	1862854	1845764	9606.ENSP00000454071	9606.ENSP00000265517	0	0	0	0	0	0	0	0.63	0.63
TLR6	IL1R1	1857458	1843374	9606.ENSP00000371376	9606.ENSP00000233946	0	0	0	0	0	0	0	0.63	0.63
TLR1	IL1R1	1854260	1843374	9606.ENSP00000354932	9606.ENSP00000233946	0	0	0	0	0	0	0	0.63	0.63
LPL	IL6	1849220	1844631	9606.ENSP00000309757	9606.ENSP00000258743	0	0	0	0	0	0	0	0.63	0.63
TLR7	IL1R1	1857265	1843374	9606.ENSP00000370034	9606.ENSP00000233946	0	0	0	0	0	0	0	0.63	0.63
TNF	TLR5	1860103	1852287	9606.ENSP00000398698	9606.ENSP00000340089	0	0	0	0	0	0	0	0.63	0.63
MTTP	APOE	1845764	1844127	9606.ENSP00000265517	9606.ENSP00000252486	0	0	0	0	0	0	0	0.628	0.628
TNF	TF	1860103	1859071	9606.ENSP00000398698	9606.ENSP00000385834	0	0	0	0	0	0	0	0.628	0.628
IL8	APOE	1848852	1844127	9606.ENSP00000306512	9606.ENSP00000252486	0	0	0	0	0	0	0	0.628	0.628
IL6	APOB	1844631	1843345	9606.ENSP00000258743	9606.ENSP00000233242	0	0	0	0	0	0	0	0.628	0.628
SRGAP3	SLIT1	1857749	1845848	9606.ENSP00000373347	9606.ENSP00000266058	0	0	0	0	0.12	0	0	0.594	0.627
LPL	IL1B	1849220	1845335	9606.ENSP00000309757	9606.ENSP00000263341	0	0	0	0	0	0	0	0.625	0.625
TLR1	NFKB1	1854260	1843094	9606.ENSP00000354932	9606.ENSP00000226574	0	0	0	0	0.092	0.12	0	0.566	0.623
SLIT3	SRC	1861834	1853652	9606.ENSP00000430333	9606.ENSP00000350941	0.05	0	0	0	0.054	0.173	0	0.55	0.621
CASP1	TLR5	1860827	1852287	9606.ENSP00000410076	9606.ENSP00000340089	0	0	0	0	0.108	0.146	0	0.542	0.621
TRAF3	TLR7	1858038	1857265	9606.ENSP00000376500	9606.ENSP00000370034	0	0	0	0	0.081	0.317	0	0.443	0.619
SPTAN1	CAMK2G	1855744	1850110	9606.ENSP00000361824	9606.ENSP00000319060	0	0	0	0	0.054	0.137	0	0.571	0.619
CAMK2A	SPTAN1	1858598	1855744	9606.ENSP00000381412	9606.ENSP00000361824	0	0	0	0	0.052	0.137	0	0.571	0.618
TLR6	NFKB1	1857458	1843094	9606.ENSP00000371376	9606.ENSP00000226574	0	0	0	0	0.095	0.12	0	0.558	0.618
VAV1	ARHGDIA	1864873	1846084	9606.ENSP00000472929	9606.ENSP00000269321	0	0	0	0	0.06	0.36	0	0.415	0.617
PPP3CB	CAMK2G	1858232	1850110	9606.ENSP00000378306	9606.ENSP00000319060	0	0	0	0	0.1	0	0	0.592	0.617
SPTAN1	CAMK2D	1855744	1852245	9606.ENSP00000361824	9606.ENSP00000339740	0	0	0	0	0.051	0.137	0	0.57	0.617
CASP1	TLR1	1860827	1854260	9606.ENSP00000410076	9606.ENSP00000354932	0	0	0	0	0.317	0.146	0	0.391	0.614
CASP1	IL1RN	1860827	1844670	9606.ENSP00000410076	9606.ENSP00000259206	0	0	0	0	0.055	0	0	0.608	0.613
CD289	TRAF3	1861300	1858038	9606.ENSP00000417517	9606.ENSP00000376500	0	0	0	0	0	0.317	0	0.456	0.612
NOS3	IL1B	1847875	1845335	9606.ENSP00000297494	9606.ENSP00000263341	0	0	0	0	0.101	0	0	0.587	0.612
CD289	IRAK2	1861300	1844439	9606.ENSP00000417517	9606.ENSP00000256458	0.05	0	0	0	0.053	0.173	0	0.538	0.61
SLIT2	SRC	1861570	1853652	9606.ENSP00000422591	9606.ENSP00000350941	0.05	0	0	0	0.054	0.173	0	0.536	0.609
ALDH7A1	SRC	1859243	1853652	9606.ENSP00000387123	9606.ENSP00000350941	0	0	0	0	0	0.068	0	0.596	0.608
NOS1	IL6	1852004	1844631	9606.ENSP00000337459	9606.ENSP00000258743	0	0	0	0	0.071	0	0	0.595	0.608
APOF	APOA1	1858582	1843442	9606.ENSP00000381250	9606.ENSP00000236850	0	0	0	0	0.249	0.36	0	0.249	0.608
TNF	TLR1	1860103	1854260	9606.ENSP00000398698	9606.ENSP00000354932	0	0	0	0	0.053	0	0	0.603	0.608
TRAF6	IL8	1852047	1848852	9606.ENSP00000337853	9606.ENSP00000306512	0	0	0	0	0	0	0	0.608	0.608
TLR1	TLR5	1854260	1852287	9606.ENSP00000354932	9606.ENSP00000340089	0	0	0	0.631	0.138	0.36	0	0.867	0.608
TLR6	IL8	1857458	1848852	9606.ENSP00000371376	9606.ENSP00000306512	0	0	0	0	0.055	0	0	0.599	0.605
TLR9	IRAK2	1854047	1844439	9606.ENSP00000353874	9606.ENSP00000256458	0.05	0	0	0	0	0.173	0	0.538	0.605
CASP1	TLR3	1860827	1847791	9606.ENSP00000410076	9606.ENSP00000296795	0	0	0	0	0.058	0.146	0	0.547	0.603
IL8	NOS3	1848852	1847875	9606.ENSP00000306512	9606.ENSP00000297494	0	0	0	0	0.054	0	0	0.595	0.601
SRC	ARHGAP1	1853652	1849303	9606.ENSP00000350941	9606.ENSP00000310491	0	0	0	0	0	0.36	0	0.399	0.599
CD289	CASP1	1861300	1860827	9606.ENSP00000417517	9606.ENSP00000410076	0	0	0	0	0.05	0.146	0	0.546	0.599
CASP1	TLR9	1860827	1854047	9606.ENSP00000410076	9606.ENSP00000353874	0	0	0	0	0.05	0.146	0	0.546	0.599
PPP3CB	CAMK2D	1858232	1852245	9606.ENSP00000378306	9606.ENSP00000339740	0	0	0	0	0.124	0	0	0.559	0.598
TLR5	IRAK2	1852287	1844439	9606.ENSP00000340089	9606.ENSP00000256458	0.05	0	0	0	0	0.173	0	0.527	0.596
TLR7	NFKB1	1857265	1843094	9606.ENSP00000370034	9606.ENSP00000226574	0	0	0	0	0	0.12	0	0.548	0.585
TLR4	HAMP	1856025	1842905	9606.ENSP00000363089	9606.ENSP00000222304	0	0	0	0	0	0	0	0.581	0.581
SPTAN1	APOE	1855744	1844127	9606.ENSP00000361824	9606.ENSP00000252486	0	0	0	0	0	0	0	0.581	0.581
TLR7	IL1B	1857265	1845335	9606.ENSP00000370034	9606.ENSP00000263341	0	0	0	0	0.053	0	0	0.573	0.578
WAS	ARHGAP1	1856541	1849303	9606.ENSP00000365891	9606.ENSP00000310491	0	0	0	0	0	0.36	0	0.366	0.577
TLR7	IL23A	1857265	1843150	9606.ENSP00000370034	9606.ENSP00000228534	0	0	0	0	0.045	0	0	0.576	0.577
TLR3	IL23A	1847791	1843150	9606.ENSP00000296795	9606.ENSP00000228534	0	0	0	0	0.045	0	0	0.576	0.577
IRAK1	IL18	1855149	1846668	9606.ENSP00000358997	9606.ENSP00000280357	0	0	0	0	0	0	0	0.576	0.576
CAMK2A	PPP3CA	1858598	1858236	9606.ENSP00000381412	9606.ENSP00000378323	0	0	0	0	0.1	0	0	0.548	0.576
IRAK4	NFKB1	1859507	1843094	9606.ENSP00000390651	9606.ENSP00000226574	0.048	0	0	0	0.084	0.17	0	0.482	0.575
MTTP	CETP	1845764	1842395	9606.ENSP00000265517	9606.ENSP00000200676	0	0	0	0	0	0	0	0.575	0.575
PPP3CB	IRAK1	1858232	1855149	9606.ENSP00000378306	9606.ENSP00000358997	0.309	0	0	0	0.182	0.223	0	0.145	0.574
TLR4	IL1A	1856025	1845334	9606.ENSP00000363089	9606.ENSP00000263339	0	0	0	0	0	0	0	0.574	0.574
IL18	IL1RN	1846668	1844670	9606.ENSP00000280357	9606.ENSP00000259206	0	0	0	0	0	0	0	0.573	0.573
SPTAN1	IL1B	1855744	1845335	9606.ENSP00000361824	9606.ENSP00000263341	0	0	0	0	0	0	0	0.572	0.572
CASP1	TLR7	1860827	1857265	9606.ENSP00000410076	9606.ENSP00000370034	0	0	0	0	0.062	0.146	0	0.506	0.569
TLR1	TLR9	1854260	1854047	9606.ENSP00000354932	9606.ENSP00000353874	0	0	0	0.625	0.049	0.36	0	0.863	0.569
TNF	TLR6	1860103	1857458	9606.ENSP00000398698	9606.ENSP00000371376	0	0	0	0	0.051	0	0	0.564	0.568
TF	APOC3	1859071	1843124	9606.ENSP00000385834	9606.ENSP00000227667	0	0	0	0	0.366	0	0	0.341	0.564
TLR6	IRAK2	1857458	1844439	9606.ENSP00000371376	9606.ENSP00000256458	0.05	0	0	0	0	0.173	0	0.489	0.563
TLR4	TLR8	1856025	1842687	9606.ENSP00000363089	9606.ENSP00000218032	0	0	0	0.636	0.374	0	0	0.832	0.562
CASP1	TLR8	1860827	1842687	9606.ENSP00000410076	9606.ENSP00000218032	0	0	0	0	0.218	0.146	0	0.395	0.562
TF	IL18	1859071	1846668	9606.ENSP00000385834	9606.ENSP00000280357	0	0	0	0	0	0	0	0.561	0.561
IL1B	HAMP	1845335	1842905	9606.ENSP00000263341	9606.ENSP00000222304	0	0	0	0	0	0	0	0.56	0.56
NOS2	IL8	1850906	1848852	9606.ENSP00000327251	9606.ENSP00000306512	0	0	0	0	0.054	0	0	0.553	0.559
TLR9	TOLLIP	1854047	1849729	9606.ENSP00000353874	9606.ENSP00000314733	0	0	0	0	0	0.155	0	0.5	0.559
TLR1	IRF7	1854260	1851145	9606.ENSP00000354932	9606.ENSP00000329411	0	0	0	0	0.054	0	0	0.552	0.558
PPP3CA	CAMK2D	1858236	1852245	9606.ENSP00000378323	9606.ENSP00000339740	0	0	0	0	0.1	0	0	0.527	0.556
TRAF3	TLR8	1858038	1842687	9606.ENSP00000376500	9606.ENSP00000218032	0	0	0	0	0	0.317	0	0.375	0.554
TOLLIP	TLR3	1849729	1847791	9606.ENSP00000314733	9606.ENSP00000296795	0	0	0	0	0	0.155	0	0.493	0.553
TLR6	IRF7	1857458	1851145	9606.ENSP00000371376	9606.ENSP00000329411	0	0	0	0	0.052	0	0	0.547	0.552
CAMK2G	PPP3CC	1850110	1843552	9606.ENSP00000319060	9606.ENSP00000240139	0	0	0	0	0.1	0	0	0.523	0.552
CAMK2D	PPP3CC	1852245	1843552	9606.ENSP00000339740	9606.ENSP00000240139	0	0	0	0	0.1	0	0	0.521	0.55
IL8	TLR8	1848852	1842687	9606.ENSP00000306512	9606.ENSP00000218032	0	0	0	0	0.055	0	0	0.542	0.549
TLR4	APOE	1856025	1844127	9606.ENSP00000363089	9606.ENSP00000252486	0	0	0	0	0	0	0	0.549	0.549
IRAK4	PPP3CC	1859507	1843552	9606.ENSP00000390651	9606.ENSP00000240139	0.309	0	0	0	0.224	0.131	0	0.145	0.548
LPA	LIPC	1850335	1848014	9606.ENSP00000321334	9606.ENSP00000299022	0	0	0	0	0.146	0	0	0.491	0.547
SLIT3	CDC42	1861834	1849707	9606.ENSP00000430333	9606.ENSP00000314458	0.057	0	0	0	0	0.147	0	0.48	0.545
IRAK4	IL1RAP	1859507	1849734	9606.ENSP00000390651	9606.ENSP00000314807	0	0	0	0	0.133	0.063	0	0.485	0.545
CAMK2A	PPP3CB	1858598	1858232	9606.ENSP00000381412	9606.ENSP00000378306	0	0	0	0	0.1	0	0	0.515	0.545
TLR1	IL18	1854260	1846668	9606.ENSP00000354932	9606.ENSP00000280357	0	0	0	0	0.05	0	0	0.54	0.545
TLR1	IL1B	1854260	1845335	9606.ENSP00000354932	9606.ENSP00000263341	0	0	0	0	0.056	0	0	0.537	0.544
TF	LPA	1859071	1850335	9606.ENSP00000385834	9606.ENSP00000321334	0	0	0	0	0.267	0.098	0	0.364	0.543
TNF	CALM2	1860103	1846243	9606.ENSP00000398698	9606.ENSP00000272298	0	0	0	0	0	0	0	0.542	0.542
TLR5	IL1B	1852287	1845335	9606.ENSP00000340089	9606.ENSP00000263341	0	0	0	0	0	0	0	0.54	0.54
ROBO1	ARHGAP1	1861475	1849303	9606.ENSP00000420321	9606.ENSP00000310491	0	0	0	0	0.054	0	0	0.532	0.538
LPL	IL1A	1849220	1845334	9606.ENSP00000309757	9606.ENSP00000263339	0	0	0	0	0	0	0	0.537	0.537
TLR6	IL18	1857458	1846668	9606.ENSP00000371376	9606.ENSP00000280357	0	0	0	0	0.05	0	0	0.531	0.536
SRGAP2	SLIT1	1847610	1845848	9606.ENSP00000295713	9606.ENSP00000266058	0	0	0	0	0.055	0	0	0.529	0.535
VAV1	ARHGDIB	1864873	1843176	9606.ENSP00000472929	9606.ENSP00000228945	0	0	0	0	0.148	0.36	0	0.214	0.535
SLIT3	SRGAP3	1861834	1857749	9606.ENSP00000430333	9606.ENSP00000373347	0	0	0	0	0.053	0	0	0.53	0.535
CAMK2A	PPP3CC	1858598	1843552	9606.ENSP00000381412	9606.ENSP00000240139	0	0	0	0	0.1	0	0	0.504	0.534
CASP1	TLR6	1860827	1857458	9606.ENSP00000410076	9606.ENSP00000371376	0	0	0	0	0.169	0.146	0	0.395	0.533
SLIT3	SRGAP2	1861834	1847610	9606.ENSP00000430333	9606.ENSP00000295713	0	0	0	0	0.053	0	0	0.527	0.532
TRAF3	TLR1	1858038	1854260	9606.ENSP00000376500	9606.ENSP00000354932	0	0	0	0	0	0.317	0	0.341	0.531
TF	IL8	1859071	1848852	9606.ENSP00000385834	9606.ENSP00000306512	0	0	0	0	0	0	0	0.531	0.531
IL1R1	TLR8	1843374	1842687	9606.ENSP00000233946	9606.ENSP00000218032	0	0	0	0	0	0	0	0.531	0.531
TLR5	TOLLIP	1852287	1849729	9606.ENSP00000340089	9606.ENSP00000314733	0	0	0	0	0	0	0	0.53	0.53
PPP3CA	IRAK1	1858236	1855149	9606.ENSP00000378323	9606.ENSP00000358997	0.309	0	0	0	0.182	0.131	0	0.154	0.529
CALM2	IL6	1846243	1844631	9606.ENSP00000272298	9606.ENSP00000258743	0	0	0	0	0	0	0	0.528	0.528
VAV1	MAPK8	1864873	1853988	9606.ENSP00000472929	9606.ENSP00000353483	0	0	0	0	0.06	0	0	0.517	0.526
NOS1	APOE	1852004	1844127	9606.ENSP00000337459	9606.ENSP00000252486	0	0	0	0	0	0	0	0.526	0.526
IRAK2	PPP3CC	1844439	1843552	9606.ENSP00000256458	9606.ENSP00000240139	0.309	0	0	0	0.182	0.131	0	0.145	0.523
PPP3CB	IRAK2	1858232	1844439	9606.ENSP00000378306	9606.ENSP00000256458	0.309	0	0	0	0.182	0.131	0	0.145	0.523
PPP3CA	IRAK2	1858236	1844439	9606.ENSP00000378323	9606.ENSP00000256458	0.309	0	0	0	0.182	0.131	0	0.145	0.523
IRAK4	PPP3CA	1859507	1858236	9606.ENSP00000390651	9606.ENSP00000378323	0.309	0	0	0	0.182	0.131	0	0.145	0.523
IRAK1	PPP3CC	1855149	1843552	9606.ENSP00000358997	9606.ENSP00000240139	0.309	0	0	0	0.182	0.131	0	0.145	0.523
IRAK4	PPP3CB	1859507	1858232	9606.ENSP00000390651	9606.ENSP00000378306	0.309	0	0	0	0.182	0.131	0	0.145	0.523
MAPK8	ARHGDIA	1853988	1846084	9606.ENSP00000353483	9606.ENSP00000269321	0	0	0	0	0	0.324	0	0.322	0.522
TNF	IRF7	1860103	1851145	9606.ENSP00000398698	9606.ENSP00000329411	0	0	0	0	0.054	0	0	0.516	0.522
TRAF3	NFKB1	1858038	1843094	9606.ENSP00000376500	9606.ENSP00000226574	0	0	0	0	0.08	0	0	0.501	0.521
NOS1	IL8	1852004	1848852	9606.ENSP00000337459	9606.ENSP00000306512	0	0	0	0	0.054	0	0	0.514	0.521
ARHGAP1	ARHGDIA	1849303	1846084	9606.ENSP00000310491	9606.ENSP00000269321	0	0	0	0	0.097	0	0	0.49	0.52
MBL2	TLR3	1856023	1847791	9606.ENSP00000363079	9606.ENSP00000296795	0	0	0	0	0	0.36	0	0.28	0.519
TRAF3	TLR6	1858038	1857458	9606.ENSP00000376500	9606.ENSP00000371376	0	0	0	0	0	0.317	0	0.324	0.518
SPTAN1	NFKB1	1855744	1843094	9606.ENSP00000361824	9606.ENSP00000226574	0	0	0	0	0.056	0.143	0	0.452	0.518
TRAF3	TLR5	1858038	1852287	9606.ENSP00000376500	9606.ENSP00000340089	0	0	0	0	0	0.317	0	0.322	0.517
TLR4	NOS1	1856025	1852004	9606.ENSP00000363089	9606.ENSP00000337459	0	0	0	0	0.055	0	0	0.509	0.517
TRAF3	IRAK1	1858038	1855149	9606.ENSP00000376500	9606.ENSP00000358997	0	0	0	0	0.053	0.051	0	0.504	0.515
MBL2	APOA2	1856023	1854701	9606.ENSP00000363079	9606.ENSP00000356969	0	0	0	0	0.49	0	0	0.089	0.515
VAV1	WAS	1864873	1856541	9606.ENSP00000472929	9606.ENSP00000365891	0	0	0	0	0.064	0	0	0.5	0.511
IRAK2	NFKB1	1844439	1843094	9606.ENSP00000256458	9606.ENSP00000226574	0.048	0	0	0	0.054	0.17	0	0.423	0.511
TIAM1	ARHGDIA	1847040	1846084	9606.ENSP00000286827	9606.ENSP00000269321	0	0	0	0	0	0	0	0.509	0.509
NFKB1	TLR8	1843094	1842687	9606.ENSP00000226574	9606.ENSP00000218032	0	0	0	0	0	0.12	0	0.465	0.509
PPP3CB	MAP3K7	1858232	1855005	9606.ENSP00000378306	9606.ENSP00000358335	0.309	0	0	0	0.099	0.131	0	0.197	0.508
CALM2	NFKB1	1846243	1843094	9606.ENSP00000272298	9606.ENSP00000226574	0	0	0	0	0.049	0.1	0	0.468	0.505
IRAK4	IL6	1859507	1844631	9606.ENSP00000390651	9606.ENSP00000258743	0	0	0	0	0	0	0	0.505	0.505
APOA2	LIPC	1854701	1848014	9606.ENSP00000356969	9606.ENSP00000299022	0	0	0	0	0.235	0	0	0.38	0.505
TRAF6	IL18	1852047	1846668	9606.ENSP00000337853	9606.ENSP00000280357	0	0	0	0	0	0	0	0.505	0.505
LDLR	TNF	1862854	1860103	9606.ENSP00000454071	9606.ENSP00000398698	0	0	0	0	0	0	0	0.504	0.504
PARD6B	PAK4	1855517	1853663	9606.ENSP00000360672	9606.ENSP00000351049	0	0	0	0	0.054	0	0	0.496	0.503
IKBKB	NOS3	1861846	1847875	9606.ENSP00000430684	9606.ENSP00000297494	0	0	0	0	0	0	0	0.502	0.502
LDLR	NOS3	1862854	1847875	9606.ENSP00000454071	9606.ENSP00000297494	0	0	0	0	0	0	0	0.502	0.502
IKBKB	NOS2	1861846	1850906	9606.ENSP00000430684	9606.ENSP00000327251	0	0	0	0	0	0	0	0.501	0.501
TLR6	IL1B	1857458	1845335	9606.ENSP00000371376	9606.ENSP00000263341	0	0	0	0	0.054	0	0	0.493	0.5
CD289	TOLLIP	1861300	1849729	9606.ENSP00000417517	9606.ENSP00000314733	0	0	0	0	0	0	0	0.5	0.499
IL18	TLR8	1846668	1842687	9606.ENSP00000280357	9606.ENSP00000218032	0	0	0	0	0.05	0	0	0.494	0.498
IRAK4	TRAF3	1859507	1858038	9606.ENSP00000390651	9606.ENSP00000376500	0	0	0	0	0.047	0.051	0	0.49	0.498
SPTAN1	NOS2	1855744	1850906	9606.ENSP00000361824	9606.ENSP00000327251	0	0	0	0	0.044	0.085	0	0.471	0.497
NOS3	APOB	1847875	1843345	9606.ENSP00000297494	9606.ENSP00000233242	0	0	0	0	0	0	0	0.498	0.497
TNF	IRAK4	1860103	1859507	9606.ENSP00000398698	9606.ENSP00000390651	0	0	0	0	0	0.047	0	0.493	0.496
IL1R2	NOS2	1851300	1850906	9606.ENSP00000330959	9606.ENSP00000327251	0	0	0	0	0.054	0	0	0.487	0.493
TNF	APOB	1860103	1843345	9606.ENSP00000398698	9606.ENSP00000233242	0	0	0	0	0	0	0	0.494	0.493
TF	CALM2	1859071	1846243	9606.ENSP00000385834	9606.ENSP00000272298	0	0	0	0	0	0	0	0.491	0.491
NOS1	IL18	1852004	1846668	9606.ENSP00000337459	9606.ENSP00000280357	0	0	0	0	0	0	0	0.491	0.491
TF	IL1B	1859071	1845335	9606.ENSP00000385834	9606.ENSP00000263341	0	0	0	0	0	0	0	0.491	0.491
APOC3	NFKB1	1843124	1843094	9606.ENSP00000227667	9606.ENSP00000226574	0	0	0	0	0	0	0	0.491	0.491
MARCKS	APOE	1854837	1844127	9606.ENSP00000357624	9606.ENSP00000252486	0	0	0	0	0	0	0	0.49	0.49
CACNA1A	IL6	1853970	1844631	9606.ENSP00000353362	9606.ENSP00000258743	0	0	0	0	0	0	0	0.489	0.489
IRAK4	IL18	1859507	1846668	9606.ENSP00000390651	9606.ENSP00000280357	0	0	0	0	0	0	0	0.49	0.489
ARHGAP1	SLIT1	1849303	1845848	9606.ENSP00000310491	9606.ENSP00000266058	0	0	0	0	0	0	0	0.487	0.487
LPA	MTTP	1850335	1845764	9606.ENSP00000321334	9606.ENSP00000265517	0	0	0	0	0	0	0	0.488	0.487
SLIT3	ARHGAP1	1861834	1849303	9606.ENSP00000430333	9606.ENSP00000310491	0	0	0	0	0	0	0	0.485	0.485
TLR1	TLR8	1854260	1842687	9606.ENSP00000354932	9606.ENSP00000218032	0	0	0	0.642	0.253	0	0	0.866	0.483
CASP1	IRAK4	1860827	1859507	9606.ENSP00000410076	9606.ENSP00000390651	0	0	0	0	0.169	0.095	0	0.367	0.483
SPTAN1	IL18	1855744	1846668	9606.ENSP00000361824	9606.ENSP00000280357	0	0	0	0	0	0	0	0.482	0.482
MAP3K7	PPP3CC	1855005	1843552	9606.ENSP00000358335	9606.ENSP00000240139	0.309	0	0	0	0.086	0.131	0	0.168	0.482
ARHGEF12	NOS3	1858533	1847875	9606.ENSP00000380942	9606.ENSP00000297494	0	0	0	0	0.042	0	0	0.481	0.481
IRF7	IL1R1	1851145	1843374	9606.ENSP00000329411	9606.ENSP00000233946	0	0	0	0	0	0	0	0.481	0.481
IL8	CALM2	1848852	1846243	9606.ENSP00000306512	9606.ENSP00000272298	0	0	0	0	0	0	0	0.48	0.48
MBL2	IL6	1856023	1844631	9606.ENSP00000363079	9606.ENSP00000258743	0	0	0	0	0	0	0	0.48	0.48
TLR6	TOLLIP	1857458	1849729	9606.ENSP00000371376	9606.ENSP00000314733	0	0	0	0	0	0	0	0.477	0.477
CASP1	IRAK1	1860827	1855149	9606.ENSP00000410076	9606.ENSP00000358997	0	0	0	0	0	0.095	0	0.444	0.476
MAPK9	SRC	1859420	1853652	9606.ENSP00000389338	9606.ENSP00000350941	0	0	0.357	0.625	0.055	0.171	0	0.72	0.474
SPTAN1	CACNA1A	1855744	1853970	9606.ENSP00000361824	9606.ENSP00000353362	0	0	0	0	0.055	0	0	0.466	0.473
CDC42	SLIT1	1849707	1845848	9606.ENSP00000314458	9606.ENSP00000266058	0.057	0	0	0	0	0.147	0	0.397	0.472
PPP3CA	MAP3K7	1858236	1855005	9606.ENSP00000378323	9606.ENSP00000358335	0.309	0	0	0	0.055	0.131	0	0.175	0.469
CASP1	TRAF6	1860827	1852047	9606.ENSP00000410076	9606.ENSP00000337853	0	0	0	0	0.074	0	0	0.447	0.466
TLR4	MARCKS	1856025	1854837	9606.ENSP00000363089	9606.ENSP00000357624	0	0	0	0	0	0	0	0.465	0.465
TLR4	NOS3	1856025	1847875	9606.ENSP00000363089	9606.ENSP00000297494	0	0	0	0	0.055	0	0	0.454	0.461
SPTAN1	NOS3	1855744	1847875	9606.ENSP00000361824	9606.ENSP00000297494	0	0	0	0	0.044	0.085	0	0.433	0.461
IRF7	NFKB1	1851145	1843094	9606.ENSP00000329411	9606.ENSP00000226574	0	0	0	0	0.054	0	0	0.449	0.456
TLR4	SPTAN1	1856025	1855744	9606.ENSP00000363089	9606.ENSP00000361824	0	0	0	0	0.053	0.107	0	0.402	0.45
TLR5	IL23A	1852287	1843150	9606.ENSP00000340089	9606.ENSP00000228534	0	0	0	0	0.045	0	0	0.445	0.447
IL1R2	IL6	1851300	1844631	9606.ENSP00000330959	9606.ENSP00000258743	0	0	0	0	0.053	0	0	0.441	0.447
CACNA1A	CAMK2D	1853970	1852245	9606.ENSP00000353362	9606.ENSP00000339740	0	0	0	0	0.053	0	0.36	0.161	0.447
PRKCZ	PIK3CD	1856893	1856668	9606.ENSP00000367830	9606.ENSP00000366563	0	0	0	0	0.053	0	0	0.438	0.445
NOS3	APOA1	1847875	1843442	9606.ENSP00000297494	9606.ENSP00000236850	0	0	0	0	0	0	0	0.445	0.445
CASP1	IRF7	1860827	1851145	9606.ENSP00000410076	9606.ENSP00000329411	0	0	0	0	0.095	0	0	0.411	0.445
IL1B	TLR8	1845335	1842687	9606.ENSP00000263341	9606.ENSP00000218032	0	0	0	0	0.046	0	0	0.442	0.444
IL23A	TLR8	1843150	1842687	9606.ENSP00000228534	9606.ENSP00000218032	0	0	0	0	0.045	0	0	0.442	0.444
IRF7	IL8	1851145	1848852	9606.ENSP00000329411	9606.ENSP00000306512	0	0	0	0	0	0	0	0.443	0.443
TLR1	TOLLIP	1854260	1849729	9606.ENSP00000354932	9606.ENSP00000314733	0	0	0	0	0	0	0	0.443	0.443
TLR4	IL1RN	1856025	1844670	9606.ENSP00000363089	9606.ENSP00000259206	0	0	0	0	0	0	0	0.443	0.443
LDLR	IL8	1862854	1848852	9606.ENSP00000454071	9606.ENSP00000306512	0	0	0	0	0	0	0	0.443	0.443
TLR4	MBL2	1856025	1856023	9606.ENSP00000363089	9606.ENSP00000363079	0	0	0	0	0	0	0	0.443	0.443
TLR5	IRF7	1852287	1851145	9606.ENSP00000340089	9606.ENSP00000329411	0	0	0	0	0	0	0	0.442	0.442
IRF7	IL18	1851145	1846668	9606.ENSP00000329411	9606.ENSP00000280357	0	0	0	0	0	0	0	0.442	0.442
IL18	APOE	1846668	1844127	9606.ENSP00000280357	9606.ENSP00000252486	0	0	0	0	0	0	0	0.442	0.442
TLR1	IL23A	1854260	1843150	9606.ENSP00000354932	9606.ENSP00000228534	0	0	0	0	0.045	0	0	0.44	0.442
IL1RAP	IL18	1849734	1846668	9606.ENSP00000314807	9606.ENSP00000280357	0	0	0	0	0	0	0	0.442	0.442
CALM2	APOE	1846243	1844127	9606.ENSP00000272298	9606.ENSP00000252486	0	0	0	0	0.042	0	0	0.442	0.442
TIAM1	IQGAP1	1847040	1846003	9606.ENSP00000286827	9606.ENSP00000268182	0	0	0	0	0.085	0	0	0.414	0.441
CASP1	IL23A	1860827	1843150	9606.ENSP00000410076	9606.ENSP00000228534	0	0	0	0	0	0	0	0.441	0.441
TNF	MBL2	1860103	1856023	9606.ENSP00000398698	9606.ENSP00000363079	0	0	0	0	0	0	0	0.441	0.441
TLR6	TLR8	1857458	1842687	9606.ENSP00000371376	9606.ENSP00000218032	0	0	0	0.633	0.183	0	0	0.867	0.441
TRAF3	IL6	1858038	1844631	9606.ENSP00000376500	9606.ENSP00000258743	0	0	0	0	0	0	0	0.441	0.441
LDLR	NFKB1	1862854	1843094	9606.ENSP00000454071	9606.ENSP00000226574	0	0	0	0	0	0	0	0.441	0.441
IRAK4	IL8	1859507	1848852	9606.ENSP00000390651	9606.ENSP00000306512	0	0	0	0	0	0	0	0.44	0.44
FGF12	SCN2A	1861024	1846845	9606.ENSP00000413496	9606.ENSP00000283256	0	0	0	0	0.06	0	0	0.428	0.44
LPL	NOS3	1849220	1847875	9606.ENSP00000309757	9606.ENSP00000297494	0	0	0	0	0	0	0	0.44	0.44
IL1A	IL23A	1845334	1843150	9606.ENSP00000263339	9606.ENSP00000228534	0	0	0	0	0	0	0	0.437	0.437
MBL2	IL8	1856023	1848852	9606.ENSP00000363079	9606.ENSP00000306512	0	0	0	0	0.1	0	0	0.4	0.436
APOF	APOC3	1858582	1843124	9606.ENSP00000381250	9606.ENSP00000227667	0	0	0	0	0.272	0	0	0.252	0.432
WAS	PAK1	1856541	1846573	9606.ENSP00000365891	9606.ENSP00000278568	0	0	0	0	0	0	0	0.431	0.431
PAK2	PIK3CA	1849679	1845446	9606.ENSP00000314067	9606.ENSP00000263967	0	0	0	0	0.241	0.074	0	0.249	0.427
FGF12	SCN1A	1861024	1848547	9606.ENSP00000413496	9606.ENSP00000303540	0	0	0	0	0.055	0.36	0	0.127	0.426
CASP1	IL1RAP	1860827	1849734	9606.ENSP00000410076	9606.ENSP00000314807	0	0	0	0	0.119	0	0	0.375	0.426
TRAF3	IL1R1	1858038	1843374	9606.ENSP00000376500	9606.ENSP00000233946	0	0	0	0	0	0	0	0.426	0.426
CACNA1B	CAMK2D	1855467	1852245	9606.ENSP00000360406	9606.ENSP00000339740	0	0	0	0	0.053	0	0.36	0.127	0.424
TLR5	TLR8	1852287	1842687	9606.ENSP00000340089	9606.ENSP00000218032	0	0	0	0.64	0.146	0	0	0.893	0.419
ALDH3A2	PIK3CB	1852975	1847156	9606.ENSP00000345774	9606.ENSP00000289153	0	0	0	0	0	0	0	0.416	0.416
ALDH3A2	PIK3CA	1852975	1845446	9606.ENSP00000345774	9606.ENSP00000263967	0	0	0	0	0	0	0	0.416	0.416
PIK3CD	ALDH3A2	1856668	1852975	9606.ENSP00000366563	9606.ENSP00000345774	0	0	0	0	0	0	0	0.416	0.416
TLR4	IL1RAP	1856025	1849734	9606.ENSP00000363089	9606.ENSP00000314807	0	0	0	0	0.123	0	0	0.361	0.416
TNF	IRAK2	1860103	1844439	9606.ENSP00000398698	9606.ENSP00000256458	0	0	0	0	0.049	0.047	0	0.407	0.415
MAP3K7	NOS1	1855005	1852004	9606.ENSP00000358335	9606.ENSP00000337459	0	0	0	0	0.052	0	0	0.408	0.415
TNF	APOA1	1860103	1843442	9606.ENSP00000398698	9606.ENSP00000236850	0	0	0	0	0	0	0	0.415	0.415
IL6	IRAK2	1844631	1844439	9606.ENSP00000258743	9606.ENSP00000256458	0	0	0	0	0.052	0	0	0.408	0.414
LDLR	TLR4	1862854	1856025	9606.ENSP00000454071	9606.ENSP00000363089	0	0	0	0	0	0	0	0.414	0.414
LPA	IL6	1850335	1844631	9606.ENSP00000321334	9606.ENSP00000258743	0	0	0	0	0	0	0	0.413	0.413
WAS	IQGAP1	1856541	1846003	9606.ENSP00000365891	9606.ENSP00000268182	0	0	0	0	0.044	0.108	0	0.364	0.41
APOF	LPA	1858582	1850335	9606.ENSP00000381250	9606.ENSP00000321334	0	0	0	0	0.152	0	0	0.33	0.408
IL8	APOB	1848852	1843345	9606.ENSP00000306512	9606.ENSP00000233242	0	0	0	0	0	0	0	0.408	0.408
IKBKB	IL1R1	1861846	1843374	9606.ENSP00000430684	9606.ENSP00000233946	0	0	0	0	0	0	0	0.409	0.408
NOS2	IL1R1	1850906	1843374	9606.ENSP00000327251	9606.ENSP00000233946	0	0	0	0	0	0	0	0.408	0.408
TF	NFKB1	1859071	1843094	9606.ENSP00000385834	9606.ENSP00000226574	0	0	0	0	0	0	0	0.408	0.408
TLR3	IL1A	1847791	1845334	9606.ENSP00000296795	9606.ENSP00000263339	0	0	0	0	0	0	0	0.407	0.407
TLR7	TOLLIP	1857265	1849729	9606.ENSP00000370034	9606.ENSP00000314733	0	0	0	0	0	0	0	0.407	0.407
RYR2	NOS3	1854400	1847875	9606.ENSP00000355533	9606.ENSP00000297494	0	0	0	0	0.052	0	0	0.398	0.405
MAPK8	TIAM1	1853988	1847040	9606.ENSP00000353483	9606.ENSP00000286827	0	0	0	0	0.055	0	0	0.395	0.403
ARHGDIA	WASL	1846084	1842952	9606.ENSP00000269321	9606.ENSP00000223023	0	0	0	0	0.055	0	0	0.394	0.403
PPP3CA	RYR2	1858236	1854400	9606.ENSP00000378323	9606.ENSP00000355533	0	0	0	0	0.052	0	0	0.393	0.4
