# Supplementary material for: Biostatistics mining associated method identifies AKR1B10 enhancing hepatocellular carcinoma cell growth and degenerated by miR-383-5p
Source: Sci Rep. 2018 Jul 23;8:11094. doi: 10.1038/s41598-018-29271-3 (PMC6056456; doi:10.1038/s41598-018-29271-3)
Supplement: Supplementary file 3 — Supplementary Table 3 [file 41598_2018_29271_MOESM3_ESM.xlsx]

## Sheet: Sheet1
TargetName	MatureID	Score(d)	Numerator(r)	Denominator(s+s0)	Fold Change	q-value(%)
hsa-miR-1258	MIMAT0005909	-19.8704	-3.13123	0.157583	0.191483	0
hsa-miR-490-3p	MIMAT0002806	-17.9908	-2.56765	0.142721	0.15515	0
hsa-miR-7704	MIMAT0030019	-15.5695	-1.80543	0.115959	0.263139	0
hsa-miR-4686	MIMAT0019773	-14.1285	-0.781266	0.0552972	0.057437	0
hsa-miR-490-5p	MIMAT0004764	-12.205	-0.533638	0.0437229	0.0524923	0
hsa-miR-5701	MIMAT0022494	-10.6657	-0.732743	0.0687012	0.166845	0
hsa-miR-369-5p	MIMAT0001621	-9.7182	-2.02366	0.208234	0.450989	0
hsa-miR-1248	MIMAT0005900	-9.71772	-0.813233	0.0836856	0.291028	0
hsa-miR-5589-5p	MIMAT0022297	-9.5121	-2.40693	0.253039	0.482891	0
hsa-miR-214-3p	MIMAT0000271	-9.2873	-1.66936	0.179746	0.484245	0
hsa-miR-33b-3p	MIMAT0004811	-8.70651	-0.864793	0.0993272	0.397326	0
hsa-miR-4532	MIMAT0019071	-8.18909	-0.351555	0.0429296	0.134591	0
hsa-miR-3607-5p	MIMAT0017984	-8.17835	-0.613327	0.0749939	0.32806	0
hsa-miR-6503-5p	MIMAT0025462	-7.22196	-0.502181	0.0695352	0.373288	0
hsa-miR-3648	MIMAT0018068	-7.15966	-0.844999	0.118022	0.422964	0
hsa-miR-1247-3p	MIMAT0022721	-7.09629	-2.37842	0.335164	0.486934	0
hsa-miR-383-5p	MIMAT0000738	-7.06315	-1.77708	0.251599	0.386198	0
hsa-miR-4800-3p	MIMAT0019979	-6.85798	-0.31805	0.0463766	0.224438	0
hsa-miR-130a-5p	MIMAT0004593	-6.83238	-0.604114	0.0884193	0.469499	0
hsa-miR-4791	MIMAT0019963	-6.58991	-0.463761	0.0703744	0.428128	0
hsa-miR-376a-2-5p	MIMAT0022928	-6.53632	-0.580486	0.0888094	0.327228	0
hsa-miR-6502-5p	MIMAT0025460	-6.5261	-0.433314	0.0663972	0.408762	0
hsa-miR-376b-5p	MIMAT0022923	-6.20995	-0.770178	0.124023	0.441755	0
hsa-miR-134-3p	MIMAT0026481	-6.09925	-0.724939	0.118857	0.440208	0
hsa-miR-4800-5p	MIMAT0019978	-5.96352	-0.212295	0.035599	0.177396	0
hsa-miR-376c-5p	MIMAT0022861	-5.94368	-0.770156	0.129575	0.453904	0
hsa-miR-133b	MIMAT0000770	-5.85906	-0.517307	0.0882919	0.408145	0
hsa-miR-4536-3p	MIMAT0020959	-5.66392	-0.326805	0.0576993	0.393544	0
hsa-miR-6718-5p	MIMAT0025849	-5.56078	-1.09648	0.197181	0.423205	0
hsa-miR-3687	MIMAT0018115	-5.4918	-0.6453	0.117502	0.490395	0
hsa-miR-337-5p	MIMAT0004695	-5.42951	-0.465749	0.0857809	0.356428	0
hsa-miR-551a	MIMAT0003214	-5.04263	-0.328662	0.0651766	0.333148	0
hsa-miR-1275	MIMAT0005929	-5.03391	-0.358213	0.0711601	0.4712	0
hsa-miR-4442	MIMAT0018960	-4.98285	-0.278471	0.0558859	0.398623	0
hsa-miR-4683	MIMAT0019768	-4.97764	-0.263838	0.0530046	0.346031	0
hsa-miR-4788	MIMAT0019958	-4.96225	-0.54658	0.110148	0.453962	0
hsa-miR-4732-3p	MIMAT0019856	-4.95061	-0.508958	0.102807	0.440547	0
hsa-miR-4433b-5p	MIMAT0030413	-4.79252	-0.213532	0.0445554	0.248842	0
hsa-miR-486-3p	MIMAT0004762	-4.73606	-0.438719	0.0926337	0.453912	0
hsa-miR-7845-5p	MIMAT0030420	-4.11617	-0.180866	0.0439403	0.341017	0
hsa-miR-4454	MIMAT0018976	-3.69404	-0.219688	0.059471	0.480001	0
hsa-miR-7850-5p	MIMAT0030425	-3.67609	-0.205489	0.0558988	0.441577	0
hsa-miR-7846-3p	MIMAT0030421	-3.64506	-0.194597	0.0533865	0.47061	0
hsa-miR-6726-3p	MIMAT0027354	-3.53824	-0.140651	0.0397516	0.35044	0
hsa-miR-5590-5p	MIMAT0022299	-3.5008	-0.201575	0.0575799	0.484955	0
hsa-miR-6883-3p	MIMAT0027667	-3.30029	-0.124493	0.0377218	0.29345	0
hsa-miR-4751	MIMAT0019888	-3.12135	-0.160581	0.051446	0.428314	0
hsa-miR-10b-3p	MIMAT0004556	8.62572	1.88205	0.21819	3.41182	0
hsa-miR-4746-5p	MIMAT0019880	7.97762	1.22708	0.153815	2.63704	0
hsa-miR-7706	MIMAT0030021	7.46417	0.902538	0.120916	2.21462	0
hsa-miR-96-5p	MIMAT0000095	6.8379	1.86639	0.272948	2.80826	0
hsa-miR-1269a	MIMAT0005923	5.60154	3.32181	0.593016	2.2078	0
hsa-miR-877-5p	MIMAT0004949	5.51525	0.742511	0.134629	2.08959	0
hsa-miR-135a-5p	MIMAT0000428	4.86702	1.19775	0.246095	3.72735	0
hsa-miR-3200-3p	MIMAT0015085	4.81694	0.954026	0.198056	2.12587	0
hsa-miR-581	MIMAT0003246	4.80983	0.3953	0.0821859	2.09914	0
hsa-miR-34c-5p	MIMAT0000686	4.79121	0.804845	0.167984	4.51407	0
hsa-miR-190b	MIMAT0004929	4.71816	0.655287	0.138886	4.71333	0
hsa-miR-105-5p	MIMAT0000102	4.6486	2.03224	0.437173	24.1338	0
hsa-miR-767-5p	MIMAT0003882	4.64074	1.88012	0.405134	57.1436	0
hsa-miR-3144-3p	MIMAT0015015	4.55535	0.534506	0.117336	12.2247	0
hsa-miR-891a-5p	MIMAT0004902	4.53078	1.15672	0.255302	5.63076	0
hsa-miR-3662	MIMAT0018083	4.45664	0.571599	0.128258	4.2164	0
hsa-miR-1254	MIMAT0005905	4.4411	0.376721	0.0848261	3.63205	0
hsa-miR-3591-5p	MIMAT0019876	4.32675	0.776641	0.179497	2.12823	0
hsa-miR-1269b	MIMAT0019059	4.2488	2.14983	0.505985	4.46445	0
hsa-miR-301b-3p	MIMAT0004958	4.23998	0.539262	0.127185	2.16368	0
hsa-miR-4664-3p	MIMAT0019738	4.23241	0.380116	0.0898107	5.14139	0
hsa-miR-1251-5p	MIMAT0005903	4.18737	0.797901	0.190549	16.0489	0
hsa-miR-34c-3p	MIMAT0004677	4.1828	0.597695	0.142894	3.09884	0
hsa-miR-4652-5p	MIMAT0019716	4.12406	1.03366	0.25064	111.155	0
hsa-miR-219b-3p	MIMAT0019748	3.99778	0.307599	0.0769424	2.59631	0
hsa-miR-765	MIMAT0003945	3.99603	0.323767	0.0810222	3.15419	0
hsa-miR-183-3p	MIMAT0004560	3.9176	0.332504	0.0848745	7.05098	0
hsa-miR-184	MIMAT0000454	3.81578	1.19056	0.312009	3.01308	0
hsa-miR-643	MIMAT0003313	3.68903	0.272114	0.0737629	2.41884	0
hsa-miR-548d-3p	MIMAT0003323	3.6409	0.283379	0.0778323	3.07441	0
hsa-miR-760	MIMAT0004957	3.55018	0.345583	0.0973424	2.4308	0
hsa-miR-1276	MIMAT0005930	3.4692	0.261865	0.0754829	3.09319	0
